# Supplementary material for: Bis[6-(3,5-dimethyl-1H-pyrazol-1-yl)picolinato-κ2 N 1,O 2]cadmium(II) 1.75-hydrate
Source: Acta Crystallogr Sect E Struct Rep Online. 2008 Jan 30;64(Pt 2):m434. doi: 10.1107/S1600536808002444 (PMC2960373; doi:10.1107/S1600536808002444)
Supplement: Supplementary file 1 [file e-64-0m434-sup1.cif]

##############################################################################
###                                                                        ###
###        Electronic paper (Acta Crystallographica Section E)             ###
###                                                                        ###
##############################################################################
#                                                                            #
# This CIF contains the data in a paper accepted for publication in Acta     #
# Crystallographica Section E. It conforms to the requirements of Notes      #
# for Authors for Section E, and has been peer reviewed under the auspices   #
# of the IUCr Commission on Journals.                                        #
#                                                                            #
# Full details of the Crystallographic Information File format               #
# are given in the paper "The Crystallographic Information File (CIF):       #
# a New Standard Archive File for Crystallography" by S. R. Hall, F. H.      #
# Allen and I. D. Brown [Acta Cryst. (1991), A47, 655-685].                  #
#                                                                            #
# The current version of the core CIF dictionary is obtainable from          #
# ftp://ftp.iucr.org/pub/cif_core.dic. The current version number is 2.1.    #
#                                                                            #
# Software is freely available for graphical display of the structure(s) in  #
# this CIF.  For information consult the CIF home page http://www.iucr.org/  #
# cif/home.html                                                              #
#                                                                            #
##############################################################################
                                             
data_I
_audit_creation_method     SHELXL-97
_chemical_name_systematic
;
Bis[6-(3,5-dimethyl-1<i>H</i>-pyrazol-1-yl)picolinato-\k^2^N^1^,O^2^]cadmium(II)
1.75-hydrate
;
_chemical_name_common     ?
_chemical_formula_moiety     'C22 H20 N6 Cd O4 , 1.75H2 O'
_chemical_formula_sum     'C22 H23.5 Cd N6 O5.75'
_chemical_formula_iupac     '[Cd (C11 H10 N3 O2)2] , 1.75H2 O'
_chemical_formula_weight     576.38
_chemical_melting_point     ?
_symmetry_cell_setting     Triclinic
_symmetry_space_group_name_H-M     'P -1'
_symmetry_space_group_name_Hall     '-P 1'
loop_
    _symmetry_equiv_pos_as_xyz
    'x, y, z'
    '-x, -y, -z'
_cell_length_a     9.7503(9)
_cell_length_b     11.4398(15)
_cell_length_c     12.843(2)
_cell_angle_alpha     63.9050(10)
_cell_angle_beta     72.2530(10)
_cell_angle_gamma     82.688(2)
_cell_volume     1225.2(3)
_cell_formula_units_Z     2
_cell_measurement_reflns_used     3283
_cell_measurement_theta_min     2.6
_cell_measurement_theta_max     27.4
_cell_measurement_temperature     298(2)
_exptl_crystal_description     block
_exptl_crystal_colour     colorless
_exptl_crystal_size_max     0.52
_exptl_crystal_size_mid     0.48
_exptl_crystal_size_min     0.43
_exptl_crystal_density_diffrn     1.562
_exptl_crystal_density_meas     ?
_exptl_crystal_density_method     'not measured'
_exptl_crystal_F_000     583
_exptl_absorpt_coefficient_mu     0.939
_exptl_absorpt_correction_type     multi-scan
_exptl_absorpt_process_details     '(SADABS; Sheldrick, 1996)'
_exptl_absorpt_correction_T_min     0.641
_exptl_absorpt_correction_T_max     0.688
_exptl_special_details
;
;
_diffrn_ambient_temperature     298(2)
_diffrn_radiation_type     MoK\a
_diffrn_radiation_wavelength     0.71073
_diffrn_radiation_source     'fine-focus sealed tube'
_diffrn_radiation_monochromator     graphite
_diffrn_measurement_device_type     'Bruker SMART CCD area-detector'
_diffrn_measurement_method     '\f and \w'
_diffrn_detector_area_resol_mean     ?
_diffrn_reflns_number     6152
_diffrn_reflns_av_R_equivalents     0.024
_diffrn_reflns_av_sigmaI/netI     0.050
_diffrn_reflns_theta_min     1.8
_diffrn_reflns_theta_max     25.0
_diffrn_reflns_theta_full     25.0
_diffrn_measured_fraction_theta_max     0.973
_diffrn_measured_fraction_theta_full     0.973
_diffrn_reflns_limit_h_min     -11
_diffrn_reflns_limit_h_max     9
_diffrn_reflns_limit_k_min     -12
_diffrn_reflns_limit_k_max     13
_diffrn_reflns_limit_l_min     -15
_diffrn_reflns_limit_l_max     14
_diffrn_standards_number     ?
_diffrn_standards_interval_count     ?
_diffrn_standards_interval_time     ?
_diffrn_standards_decay_%     ?
_refine_special_details
;
 Refinement of F^2^ against ALL reflections.  The weighted R-factor wR and
 goodness of fit S are based on F^2^, conventional R-factors R are based
 on F, with F set to zero for negative F^2^. The threshold expression of
 F^2^ > 2sigma(F^2^) is used only for calculating R-factors(gt) etc. and is
 not relevant to the choice of reflections for refinement.  R-factors based
 on F^2^ are statistically about twice as large as those based on F, and R-
 factors based on ALL data will be even larger.
;
_reflns_number_total     4218
_reflns_number_gt     3279
_reflns_threshold_expression     I>2\s(I)'
_refine_ls_structure_factor_coef     Fsqd
_refine_ls_matrix_type     full
_refine_ls_R_factor_all     0.064
_refine_ls_R_factor_gt     0.041
_refine_ls_wR_factor_gt     0.103
_refine_ls_wR_factor_ref     0.129
_refine_ls_goodness_of_fit_ref     1.02
_refine_ls_restrained_S_all     1.02
_refine_ls_number_reflns     4218
_refine_ls_number_parameters     325
_refine_ls_number_restraints     6
_refine_ls_hydrogen_treatment     constr
_refine_ls_weighting_scheme     calc
_refine_ls_weighting_details
         'calc w=1/[\s^2^(Fo^2^)+(0.0751P)^2^+0.9467P] where P=(Fo^2^+2Fc^2^)/3'
_atom_sites_solution_hydrogens     geom
_atom_sites_solution_primary     direct
_atom_sites_solution_secondary     difmap
_refine_ls_shift/su_max     0.001
_refine_ls_shift/su_mean     0.000
_refine_diff_density_max     0.86
_refine_diff_density_min     -0.68
_refine_ls_extinction_method     none
_refine_ls_extinction_coef     ?
loop_
    _atom_type_symbol
    _atom_type_description
    _atom_type_scat_dispersion_real
    _atom_type_scat_dispersion_imag
    _atom_type_scat_source
    'C' 'C' 0.0033 0.0016
                         'International Tables Vol C Tables 4.2.6.8 and 6.1.1.4'
    'H' 'H' 0.0000 0.0000
                         'International Tables Vol C Tables 4.2.6.8 and 6.1.1.4'
    'N' 'N' 0.0061 0.0033
                         'International Tables Vol C Tables 4.2.6.8 and 6.1.1.4'
    'O' 'O' 0.0106 0.0060
                         'International Tables Vol C Tables 4.2.6.8 and 6.1.1.4'
    'Cd' 'Cd' -0.8075 1.2024
                         'International Tables Vol C Tables 4.2.6.8 and 6.1.1.4'
_computing_data_collection     'SMART (Siemens, 1996)'
_computing_cell_refinement     'SAINT (Siemens, 1996)'
_computing_data_reduction     'SAINT (Siemens, 1996)'
_computing_structure_solution     'SHELXS97 (Sheldrick, 2008)'
_computing_structure_refinement     'SHELXL97 (Sheldrick, 2008)'
_computing_molecular_graphics     'SHELXTL (Sheldrick, 2008)'
_computing_publication_material     'SHELXTL (Sheldrick, 2008)'
loop_
    _atom_site_type_symbol
    _atom_site_label
    _atom_site_fract_x
    _atom_site_fract_y
    _atom_site_fract_z
    _atom_site_U_iso_or_equiv
    _atom_site_adp_type
    _atom_site_calc_flag
    _atom_site_refinement_flags
    _atom_site_occupancy
    _atom_site_disorder_assembly
    _atom_site_disorder_group
    Cd Cd1 0.76574(4) 0.71553(3) 0.72484(3) 0.04444(17) Uani d . 1 . .
    N N1 0.8787(4) 0.8990(4) 0.6894(3) 0.0350(8) Uani d . 1 . .
    N N2 1.0975(4) 0.8125(4) 0.6253(3) 0.0387(9) Uani d . 1 . .
    N N3 1.0204(4) 0.7057(4) 0.6513(4) 0.0415(9) Uani d . 1 . .
    N N4 0.6745(4) 0.5202(3) 0.7667(3) 0.0328(8) Uani d . 1 . .
    N N5 0.7146(4) 0.4398(4) 0.9541(4) 0.0479(10) Uani d . 1 . .
    N N6 0.7398(5) 0.5662(4) 0.9302(4) 0.0503(11) Uani d . 1 . .
    O O1 0.5961(4) 0.8510(4) 0.7729(4) 0.0644(11) Uani d . 1 . .
    O O2 0.5533(5) 1.0342(4) 0.7955(5) 0.0830(14) Uani d . 1 . .
    O O3 0.7078(4) 0.7321(3) 0.5601(3) 0.0534(9) Uani d . 1 . .
    O O4 0.6161(4) 0.6328(4) 0.4818(3) 0.0581(10) Uani d . 1 . .
    O O5 0.2952(6) 0.1394(7) 0.7369(5) 0.135(3) Uani d . 1 . .
    H H5A 0.3713 0.1057 0.7569 0.161 Uiso d R 1 . .
    H H5B 0.3185 0.2082 0.6716 0.161 Uiso d R 1 . .
    O O6 0.0393(19) 0.1318(18) 0.8994(15) 0.213(11) Uani d P 0.50 . .
    H H6A 0.1200 0.1304 0.8500 0.256 Uiso d PR 0.50 . .
    H H6B 0.0199 0.0553 0.9551 0.256 Uiso d PR 0.50 . .
    O O7 0.305(3) 0.001(2) 0.011(2) 0.132(9) Uani d PU 0.25 . .
    H H7D 0.3733 0.0111 -0.0519 0.158 Uiso d PR 0.25 . .
    H H7E 0.3411 -0.0089 0.0669 0.158 Uiso d PR 0.25 . .
    C C1 0.6338(6) 0.9548(6) 0.7655(5) 0.0527(14) Uani d . 1 . .
    C C2 0.7944(5) 0.9887(5) 0.7156(5) 0.0433(12) Uani d . 1 . .
    C C3 0.8505(7) 1.1029(5) 0.6986(6) 0.0599(15) Uani d . 1 . .
    H H3 0.7911 1.1656 0.7170 0.072 Uiso calc R 1 . .
    C C4 0.9967(7) 1.1206(6) 0.6535(6) 0.0664(17) Uani d . 1 . .
    H H4 1.0369 1.1977 0.6390 0.080 Uiso calc R 1 . .
    C C5 1.0845(6) 1.0273(5) 0.6296(5) 0.0578(15) Uani d . 1 . .
    H H5 1.1840 1.0385 0.6018 0.069 Uiso calc R 1 . .
    C C6 1.0219(5) 0.9156(5) 0.6476(4) 0.0382(11) Uani d . 1 . .
    C C7 1.3609(6) 0.8880(6) 0.5427(6) 0.0665(17) Uani d . 1 . .
    H H7A 1.4514 0.8543 0.5114 0.100 Uiso calc R 1 . .
    H H7B 1.3637 0.8994 0.6117 0.100 Uiso calc R 1 . .
    H H7C 1.3435 0.9703 0.4816 0.100 Uiso calc R 1 . .
    C C8 1.2426(5) 0.7943(6) 0.5790(5) 0.0473(13) Uani d . 1 . .
    C C9 1.2542(6) 0.6767(6) 0.5757(5) 0.0540(14) Uani d . 1 . .
    H H9 1.3386 0.6380 0.5483 0.065 Uiso calc R 1 . .
    C C10 1.1149(6) 0.6247(5) 0.6212(5) 0.0487(13) Uani d . 1 . .
    C C11 1.0667(7) 0.4955(7) 0.6404(7) 0.077(2) Uani d . 1 . .
    H H11A 0.9714 0.4759 0.6948 0.116 Uiso calc R 1 . .
    H H11B 1.1316 0.4291 0.6743 0.116 Uiso calc R 1 . .
    H H11C 1.0664 0.4989 0.5645 0.116 Uiso calc R 1 . .
    C C12 0.6518(5) 0.6369(5) 0.5651(4) 0.0416(11) Uani d . 1 . .
    C C13 0.6241(5) 0.5148(5) 0.6841(4) 0.0372(11) Uani d . 1 . .
    C C14 0.5509(6) 0.4074(5) 0.7068(5) 0.0517(14) Uani d . 1 . .
    H H14 0.5167 0.4039 0.6480 0.062 Uiso calc R 1 . .
    C C15 0.5297(6) 0.3044(5) 0.8199(6) 0.0588(15) Uani d . 1 . .
    H H15 0.4807 0.2304 0.8376 0.071 Uiso calc R 1 . .
    C C16 0.5799(6) 0.3101(5) 0.9059(5) 0.0567(14) Uani d . 1 . .
    H H16 0.5637 0.2421 0.9828 0.068 Uiso calc R 1 . .
    C C17 0.6560(5) 0.4210(5) 0.8744(4) 0.0417(11) Uani d . 1 . .
    C C18 0.7540(7) 0.2101(7) 1.0987(6) 0.090(3) Uani d . 1 . .
    H H18A 0.8141 0.1719 1.1521 0.135 Uiso calc R 1 . .
    H H18B 0.7898 0.1876 1.0315 0.135 Uiso calc R 1 . .
    H H18C 0.6573 0.1777 1.1414 0.135 Uiso calc R 1 . .
    C C19 0.7551(6) 0.3540(6) 1.0541(5) 0.0607(16) Uani d . 1 . .
    C C20 0.8047(7) 0.4268(8) 1.0948(5) 0.074(2) Uani d . 1 . .
    H H20 0.8393 0.3963 1.1621 0.089 Uiso calc R 1 . .
    C C21 0.7937(6) 0.5554(7) 1.0161(6) 0.0636(16) Uani d . 1 . .
    C C22 0.8333(8) 0.6763(8) 1.0196(7) 0.087(2) Uani d . 1 . .
    H H22A 0.8017 0.7516 0.9598 0.130 Uiso calc R 1 . .
    H H22B 0.9359 0.6804 1.0030 0.130 Uiso calc R 1 . .
    H H22C 0.7876 0.6740 1.0981 0.130 Uiso calc R 1 . .
loop_
    _atom_site_aniso_label
    _atom_site_aniso_U_11
    _atom_site_aniso_U_22
    _atom_site_aniso_U_33
    _atom_site_aniso_U_12
    _atom_site_aniso_U_13
    _atom_site_aniso_U_23
    Cd1 0.0337(2) 0.0442(2) 0.0605(3) -0.00267(15) -0.01602(17) -0.02399(19)
    N1 0.031(2) 0.037(2) 0.039(2) -0.0005(16) -0.0127(17) -0.0159(17)
    N2 0.024(2) 0.049(2) 0.044(2) 0.0005(17) -0.0108(17) -0.0197(19)
    N3 0.029(2) 0.050(2) 0.054(2) 0.0018(18) -0.0138(18) -0.028(2)
    N4 0.0270(19) 0.033(2) 0.036(2) -0.0021(15) -0.0059(16) -0.0145(17)
    N5 0.038(2) 0.054(3) 0.043(2) -0.0051(19) -0.0132(19) -0.010(2)
    N6 0.048(3) 0.063(3) 0.050(3) -0.002(2) -0.017(2) -0.029(2)
    O1 0.0317(19) 0.062(2) 0.108(3) -0.0022(17) -0.009(2) -0.049(2)
    O2 0.048(3) 0.081(3) 0.140(4) 0.019(2) -0.020(3) -0.073(3)
    O3 0.057(2) 0.052(2) 0.051(2) -0.0168(18) -0.0257(17) -0.0096(17)
    O4 0.054(2) 0.079(3) 0.053(2) -0.001(2) -0.0213(18) -0.034(2)
    O5 0.068(3) 0.151(5) 0.117(5) -0.031(3) -0.041(3) 0.022(4)
    O6 0.203(18) 0.28(2) 0.193(16) -0.130(16) 0.094(14) -0.196(17)
    O7 0.164(13) 0.124(11) 0.112(11) -0.001(9) -0.022(8) -0.065(9)
    C1 0.036(3) 0.059(3) 0.072(4) 0.010(3) -0.018(3) -0.036(3)
    C2 0.042(3) 0.040(3) 0.054(3) 0.006(2) -0.021(2) -0.021(2)
    C3 0.061(4) 0.051(3) 0.079(4) 0.001(3) -0.022(3) -0.036(3)
    C4 0.061(4) 0.049(3) 0.094(5) -0.014(3) -0.020(3) -0.032(3)
    C5 0.041(3) 0.058(3) 0.072(4) -0.016(3) -0.010(3) -0.026(3)
    C6 0.032(3) 0.044(3) 0.036(3) -0.006(2) -0.011(2) -0.013(2)
    C7 0.033(3) 0.082(4) 0.071(4) -0.006(3) -0.009(3) -0.022(3)
    C8 0.028(3) 0.069(4) 0.044(3) 0.002(2) -0.011(2) -0.023(3)
    C9 0.033(3) 0.081(4) 0.052(3) 0.014(3) -0.011(2) -0.035(3)
    C10 0.041(3) 0.063(3) 0.057(3) 0.015(2) -0.022(2) -0.037(3)
    C11 0.061(4) 0.078(4) 0.123(6) 0.018(3) -0.028(4) -0.072(4)
    C12 0.028(2) 0.055(3) 0.047(3) 0.003(2) -0.013(2) -0.026(2)
    C13 0.025(2) 0.049(3) 0.046(3) 0.0018(19) -0.008(2) -0.029(2)
    C14 0.044(3) 0.057(3) 0.071(4) -0.003(2) -0.013(3) -0.043(3)
    C15 0.056(4) 0.041(3) 0.080(4) -0.014(3) -0.006(3) -0.031(3)
    C16 0.052(3) 0.046(3) 0.061(4) -0.008(3) -0.007(3) -0.016(3)
    C17 0.027(2) 0.048(3) 0.047(3) -0.003(2) -0.004(2) -0.020(2)
    C18 0.059(4) 0.079(5) 0.085(5) -0.018(3) -0.033(4) 0.020(4)
    C19 0.041(3) 0.077(4) 0.042(3) -0.008(3) -0.010(2) -0.004(3)
    C20 0.060(4) 0.111(6) 0.039(3) -0.008(4) -0.020(3) -0.015(4)
    C21 0.047(3) 0.100(5) 0.060(4) -0.003(3) -0.015(3) -0.047(4)
    C22 0.082(5) 0.127(6) 0.088(5) -0.010(4) -0.031(4) -0.069(5)
_geom_special_details
;
 All esds (except the esd in the dihedral angle between two l.s. planes)
 are estimated using the full covariance matrix.  The cell esds are taken
 into account individually in the estimation of esds in distances, angles
 and torsion angles; correlations between esds in cell parameters are only
 used when they are defined by crystal symmetry.  An approximate (isotropic)
 treatment of cell esds is used for estimating esds involving l.s. planes.
;
loop_
    _geom_bond_atom_site_label_1
    _geom_bond_atom_site_label_2
    _geom_bond_site_symmetry_2
    _geom_bond_distance
    _geom_bond_publ_flag
    Cd1 O1 . 2.255(4) ?
    Cd1 O3 . 2.276(3) ?
    Cd1 N4 . 2.287(4) ?
    Cd1 N1 . 2.295(4) ?
    Cd1 N3 . 2.380(4) ?
    Cd1 N6 . 2.383(4) ?
    N1 C2 . 1.328(6) ?
    N1 C6 . 1.340(6) ?
    N2 N3 . 1.375(5) ?
    N2 C8 . 1.386(6) ?
    N2 C6 . 1.401(6) ?
    N3 C10 . 1.317(6) ?
    N4 C17 . 1.324(6) ?
    N4 C13 . 1.325(6) ?
    N5 C19 . 1.367(7) ?
    N5 N6 . 1.378(6) ?
    N5 C17 . 1.416(6) ?
    N6 C21 . 1.313(7) ?
    O1 C1 . 1.242(7) ?
    O2 C1 . 1.238(6) ?
    O3 C12 . 1.248(6) ?
    O4 C12 . 1.242(6) ?
    O5 H5A . 0.8499 ?
    O5 H5B . 0.8500 ?
    O6 H6A . 0.8500 ?
    O6 H6B . 0.8500 ?
    O7 H7D . 0.8500 ?
    O7 H7E . 0.8500 ?
    C1 C2 . 1.529(7) ?
    C2 C3 . 1.383(7) ?
    C3 C4 . 1.369(9) ?
    C3 H3 . 0.9300 ?
    C4 C5 . 1.366(8) ?
    C4 H4 . 0.9300 ?
    C5 C6 . 1.382(7) ?
    C5 H5 . 0.9300 ?
    C7 C8 . 1.498(8) ?
    C7 H7A . 0.9600 ?
    C7 H7B . 0.9600 ?
    C7 H7C . 0.9600 ?
    C8 C9 . 1.354(8) ?
    C9 C10 . 1.399(8) ?
    C9 H9 . 0.9300 ?
    C10 C11 . 1.500(8) ?
    C11 H11A . 0.9600 ?
    C11 H11B . 0.9600 ?
    C11 H11C . 0.9600 ?
    C12 C13 . 1.524(7) ?
    C13 C14 . 1.373(7) ?
    C14 C15 . 1.384(8) ?
    C14 H14 . 0.9300 ?
    C15 C16 . 1.365(8) ?
    C15 H15 . 0.9300 ?
    C16 C17 . 1.388(7) ?
    C16 H16 . 0.9300 ?
    C18 C19 . 1.487(9) ?
    C18 H18A . 0.9600 ?
    C18 H18B . 0.9600 ?
    C18 H18C . 0.9600 ?
    C19 C20 . 1.357(9) ?
    C20 C21 . 1.384(9) ?
    C20 H20 . 0.9300 ?
    C21 C22 . 1.505(9) ?
    C22 H22A . 0.9600 ?
    C22 H22B . 0.9600 ?
    C22 H22C . 0.9600 ?
loop_
    _geom_angle_atom_site_label_1
    _geom_angle_atom_site_label_2
    _geom_angle_atom_site_label_3
    _geom_angle_site_symmetry_1
    _geom_angle_site_symmetry_3
    _geom_angle
    _geom_angle_publ_flag
    O1 Cd1 O3 . . 97.39(15) ?
    O1 Cd1 N4 . . 113.34(13) ?
    O3 Cd1 N4 . . 71.10(12) ?
    O1 Cd1 N1 . . 71.73(13) ?
    O3 Cd1 N1 . . 112.62(12) ?
    N4 Cd1 N1 . . 173.70(13) ?
    O1 Cd1 N3 . . 139.53(13) ?
    O3 Cd1 N3 . . 98.17(14) ?
    N4 Cd1 N3 . . 107.02(13) ?
    N1 Cd1 N3 . . 67.80(13) ?
    O1 Cd1 N6 . . 93.58(16) ?
    O3 Cd1 N6 . . 139.53(14) ?
    N4 Cd1 N6 . . 68.77(14) ?
    N1 Cd1 N6 . . 107.83(14) ?
    N3 Cd1 N6 . . 98.25(15) ?
    C2 N1 C6 . . 120.7(4) ?
    C2 N1 Cd1 . . 116.4(3) ?
    C6 N1 Cd1 . . 122.9(3) ?
    N3 N2 C8 . . 109.5(4) ?
    N3 N2 C6 . . 118.2(4) ?
    C8 N2 C6 . . 132.2(4) ?
    C10 N3 N2 . . 106.4(4) ?
    C10 N3 Cd1 . . 137.1(3) ?
    N2 N3 Cd1 . . 116.4(3) ?
    C17 N4 C13 . . 120.6(4) ?
    C17 N4 Cd1 . . 121.7(3) ?
    C13 N4 Cd1 . . 117.2(3) ?
    C19 N5 N6 . . 110.7(5) ?
    C19 N5 C17 . . 132.0(5) ?
    N6 N5 C17 . . 117.3(4) ?
    C21 N6 N5 . . 104.6(5) ?
    C21 N6 Cd1 . . 135.8(4) ?
    N5 N6 Cd1 . . 113.6(3) ?
    C1 O1 Cd1 . . 119.3(3) ?
    C12 O3 Cd1 . . 119.4(3) ?
    H5A O5 H5B . . 108.3 ?
    H6A O6 H6B . . 108.5 ?
    H7D O7 H7E . . 108.3 ?
    O2 C1 O1 . . 126.1(5) ?
    O2 C1 C2 . . 116.1(5) ?
    O1 C1 C2 . . 117.7(5) ?
    N1 C2 C3 . . 121.4(5) ?
    N1 C2 C1 . . 114.8(4) ?
    C3 C2 C1 . . 123.8(5) ?
    C4 C3 C2 . . 117.7(5) ?
    C4 C3 H3 . . 121.2 ?
    C2 C3 H3 . . 121.2 ?
    C5 C4 C3 . . 121.3(5) ?
    C5 C4 H4 . . 119.4 ?
    C3 C4 H4 . . 119.4 ?
    C4 C5 C6 . . 118.3(5) ?
    C4 C5 H5 . . 120.8 ?
    C6 C5 H5 . . 120.8 ?
    N1 C6 C5 . . 120.6(5) ?
    N1 C6 N2 . . 114.5(4) ?
    C5 C6 N2 . . 124.9(4) ?
    C8 C7 H7A . . 109.5 ?
    C8 C7 H7B . . 109.5 ?
    H7A C7 H7B . . 109.5 ?
    C8 C7 H7C . . 109.5 ?
    H7A C7 H7C . . 109.5 ?
    H7B C7 H7C . . 109.5 ?
    C9 C8 N2 . . 106.6(5) ?
    C9 C8 C7 . . 128.0(5) ?
    N2 C8 C7 . . 125.4(5) ?
    C8 C9 C10 . . 106.8(5) ?
    C8 C9 H9 . . 126.6 ?
    C10 C9 H9 . . 126.6 ?
    N3 C10 C9 . . 110.6(5) ?
    N3 C10 C11 . . 120.3(5) ?
    C9 C10 C11 . . 129.0(5) ?
    C10 C11 H11A . . 109.5 ?
    C10 C11 H11B . . 109.5 ?
    H11A C11 H11B . . 109.5 ?
    C10 C11 H11C . . 109.5 ?
    H11A C11 H11C . . 109.5 ?
    H11B C11 H11C . . 109.5 ?
    O4 C12 O3 . . 125.8(5) ?
    O4 C12 C13 . . 117.0(4) ?
    O3 C12 C13 . . 117.2(4) ?
    N4 C13 C14 . . 121.5(5) ?
    N4 C13 C12 . . 114.8(4) ?
    C14 C13 C12 . . 123.7(4) ?
    C13 C14 C15 . . 117.8(5) ?
    C13 C14 H14 . . 121.1 ?
    C15 C14 H14 . . 121.1 ?
    C16 C15 C14 . . 120.9(5) ?
    C16 C15 H15 . . 119.6 ?
    C14 C15 H15 . . 119.6 ?
    C15 C16 C17 . . 117.5(5) ?
    C15 C16 H16 . . 121.2 ?
    C17 C16 H16 . . 121.2 ?
    N4 C17 C16 . . 121.6(5) ?
    N4 C17 N5 . . 114.8(4) ?
    C16 C17 N5 . . 123.6(5) ?
    C19 C18 H18A . . 109.5 ?
    C19 C18 H18B . . 109.5 ?
    H18A C18 H18B . . 109.5 ?
    C19 C18 H18C . . 109.5 ?
    H18A C18 H18C . . 109.5 ?
    H18B C18 H18C . . 109.5 ?
    C20 C19 N5 . . 106.4(6) ?
    C20 C19 C18 . . 128.8(6) ?
    N5 C19 C18 . . 124.6(6) ?
    C19 C20 C21 . . 106.2(5) ?
    C19 C20 H20 . . 126.9 ?
    C21 C20 H20 . . 126.9 ?
    N6 C21 C20 . . 112.1(6) ?
    N6 C21 C22 . . 119.5(6) ?
    C20 C21 C22 . . 128.5(6) ?
    C21 C22 H22A . . 109.5 ?
    C21 C22 H22B . . 109.5 ?
    H22A C22 H22B . . 109.5 ?
    C21 C22 H22C . . 109.5 ?
    H22A C22 H22C . . 109.5 ?
    H22B C22 H22C . . 109.5 ?
loop_
    _geom_torsion_atom_site_label_1
    _geom_torsion_atom_site_label_2
    _geom_torsion_atom_site_label_3
    _geom_torsion_atom_site_label_4
    _geom_torsion_site_symmetry_1
    _geom_torsion_site_symmetry_2
    _geom_torsion_site_symmetry_3
    _geom_torsion_site_symmetry_4
    _geom_torsion
    _geom_torsion_publ_flag
    O1 Cd1 N1 C2 . . . . 1.5(3) ?
    O3 Cd1 N1 C2 . . . . 92.0(3) ?
    N4 Cd1 N1 C2 . . . . -142.8(11) ?
    N3 Cd1 N1 C2 . . . . -178.2(4) ?
    N6 Cd1 N1 C2 . . . . -86.4(4) ?
    O1 Cd1 N1 C6 . . . . 179.7(4) ?
    O3 Cd1 N1 C6 . . . . -89.7(4) ?
    N4 Cd1 N1 C6 . . . . 35.4(13) ?
    N3 Cd1 N1 C6 . . . . 0.1(3) ?
    N6 Cd1 N1 C6 . . . . 91.9(4) ?
    C8 N2 N3 C10 . . . . -0.4(5) ?
    C6 N2 N3 C10 . . . . 179.2(4) ?
    C8 N2 N3 Cd1 . . . . -177.5(3) ?
    C6 N2 N3 Cd1 . . . . 2.1(5) ?
    O1 Cd1 N3 C10 . . . . -177.5(5) ?
    O3 Cd1 N3 C10 . . . . -65.9(5) ?
    N4 Cd1 N3 C10 . . . . 6.8(5) ?
    N1 Cd1 N3 C10 . . . . -177.0(5) ?
    N6 Cd1 N3 C10 . . . . 77.0(5) ?
    O1 Cd1 N3 N2 . . . . -1.6(4) ?
    O3 Cd1 N3 N2 . . . . 110.0(3) ?
    N4 Cd1 N3 N2 . . . . -177.3(3) ?
    N1 Cd1 N3 N2 . . . . -1.1(3) ?
    N6 Cd1 N3 N2 . . . . -107.1(3) ?
    O1 Cd1 N4 C17 . . . . -87.0(4) ?
    O3 Cd1 N4 C17 . . . . -177.0(4) ?
    N1 Cd1 N4 C17 . . . . 55.9(13) ?
    N3 Cd1 N4 C17 . . . . 90.0(4) ?
    N6 Cd1 N4 C17 . . . . -2.5(3) ?
    O1 Cd1 N4 C13 . . . . 84.8(3) ?
    O3 Cd1 N4 C13 . . . . -5.3(3) ?
    N1 Cd1 N4 C13 . . . . -132.4(11) ?
    N3 Cd1 N4 C13 . . . . -98.3(3) ?
    N6 Cd1 N4 C13 . . . . 169.3(3) ?
    C19 N5 N6 C21 . . . . -0.6(6) ?
    C17 N5 N6 C21 . . . . -179.8(4) ?
    C19 N5 N6 Cd1 . . . . 156.6(3) ?
    C17 N5 N6 Cd1 . . . . -22.6(5) ?
    O1 Cd1 N6 C21 . . . . -86.0(6) ?
    O3 Cd1 N6 C21 . . . . 168.3(5) ?
    N4 Cd1 N6 C21 . . . . 160.4(6) ?
    N1 Cd1 N6 C21 . . . . -14.0(6) ?
    N3 Cd1 N6 C21 . . . . 55.2(6) ?
    O1 Cd1 N6 N5 . . . . 126.6(3) ?
    O3 Cd1 N6 N5 . . . . 20.8(4) ?
    N4 Cd1 N6 N5 . . . . 12.9(3) ?
    N1 Cd1 N6 N5 . . . . -161.5(3) ?
    N3 Cd1 N6 N5 . . . . -92.2(3) ?
    O3 Cd1 O1 C1 . . . . -114.5(5) ?
    N4 Cd1 O1 C1 . . . . 172.9(4) ?
    N1 Cd1 O1 C1 . . . . -3.1(4) ?
    N3 Cd1 O1 C1 . . . . -2.6(6) ?
    N6 Cd1 O1 C1 . . . . 104.5(5) ?
    O1 Cd1 O3 C12 . . . . -110.0(4) ?
    N4 Cd1 O3 C12 . . . . 2.2(4) ?
    N1 Cd1 O3 C12 . . . . 176.8(4) ?
    N3 Cd1 O3 C12 . . . . 107.5(4) ?
    N6 Cd1 O3 C12 . . . . -5.6(5) ?
    Cd1 O1 C1 O2 . . . . -175.6(5) ?
    Cd1 O1 C1 C2 . . . . 4.1(7) ?
    C6 N1 C2 C3 . . . . 1.4(7) ?
    Cd1 N1 C2 C3 . . . . 179.7(4) ?
    C6 N1 C2 C1 . . . . -178.4(4) ?
    Cd1 N1 C2 C1 . . . . -0.1(5) ?
    O2 C1 C2 N1 . . . . 177.1(5) ?
    O1 C1 C2 N1 . . . . -2.6(7) ?
    O2 C1 C2 C3 . . . . -2.7(8) ?
    O1 C1 C2 C3 . . . . 177.6(5) ?
    N1 C2 C3 C4 . . . . -0.1(9) ?
    C1 C2 C3 C4 . . . . 179.8(6) ?
    C2 C3 C4 C5 . . . . -1.9(10) ?
    C3 C4 C5 C6 . . . . 2.4(10) ?
    C2 N1 C6 C5 . . . . -0.8(7) ?
    Cd1 N1 C6 C5 . . . . -179.0(4) ?
    C2 N1 C6 N2 . . . . 179.1(4) ?
    Cd1 N1 C6 N2 . . . . 1.0(5) ?
    C4 C5 C6 N1 . . . . -1.0(8) ?
    C4 C5 C6 N2 . . . . 179.0(5) ?
    N3 N2 C6 N1 . . . . -2.0(6) ?
    C8 N2 C6 N1 . . . . 177.5(4) ?
    N3 N2 C6 C5 . . . . 178.0(5) ?
    C8 N2 C6 C5 . . . . -2.6(8) ?
    N3 N2 C8 C9 . . . . 0.5(5) ?
    C6 N2 C8 C9 . . . . -179.0(5) ?
    N3 N2 C8 C7 . . . . -178.5(5) ?
    C6 N2 C8 C7 . . . . 2.0(9) ?
    N2 C8 C9 C10 . . . . -0.4(6) ?
    C7 C8 C9 C10 . . . . 178.6(5) ?
    N2 N3 C10 C9 . . . . 0.1(6) ?
    Cd1 N3 C10 C9 . . . . 176.3(4) ?
    N2 N3 C10 C11 . . . . 178.7(5) ?
    Cd1 N3 C10 C11 . . . . -5.0(8) ?
    C8 C9 C10 N3 . . . . 0.2(6) ?
    C8 C9 C10 C11 . . . . -178.3(6) ?
    Cd1 O3 C12 O4 . . . . -179.5(4) ?
    Cd1 O3 C12 C13 . . . . 0.8(6) ?
    C17 N4 C13 C14 . . . . 0.2(7) ?
    Cd1 N4 C13 C14 . . . . -171.7(4) ?
    C17 N4 C13 C12 . . . . 179.2(4) ?
    Cd1 N4 C13 C12 . . . . 7.3(5) ?
    O4 C12 C13 N4 . . . . 174.7(4) ?
    O3 C12 C13 N4 . . . . -5.5(6) ?
    O4 C12 C13 C14 . . . . -6.3(7) ?
    O3 C12 C13 C14 . . . . 173.5(5) ?
    N4 C13 C14 C15 . . . . 0.7(7) ?
    C12 C13 C14 C15 . . . . -178.2(5) ?
    C13 C14 C15 C16 . . . . 0.1(8) ?
    C14 C15 C16 C17 . . . . -1.7(9) ?
    C13 N4 C17 C16 . . . . -2.0(7) ?
    Cd1 N4 C17 C16 . . . . 169.5(4) ?
    C13 N4 C17 N5 . . . . -179.7(4) ?
    Cd1 N4 C17 N5 . . . . -8.2(5) ?
    C15 C16 C17 N4 . . . . 2.7(8) ?
    C15 C16 C17 N5 . . . . -179.7(5) ?
    C19 N5 C17 N4 . . . . -158.2(5) ?
    N6 N5 C17 N4 . . . . 20.8(6) ?
    C19 N5 C17 C16 . . . . 24.1(8) ?
    N6 N5 C17 C16 . . . . -156.9(5) ?
    N6 N5 C19 C20 . . . . 0.8(6) ?
    C17 N5 C19 C20 . . . . 179.8(5) ?
    N6 N5 C19 C18 . . . . -174.6(5) ?
    C17 N5 C19 C18 . . . . 4.4(9) ?
    N5 C19 C20 C21 . . . . -0.6(7) ?
    C18 C19 C20 C21 . . . . 174.5(6) ?
    N5 N6 C21 C20 . . . . 0.2(6) ?
    Cd1 N6 C21 C20 . . . . -149.2(5) ?
    N5 N6 C21 C22 . . . . -179.3(5) ?
    Cd1 N6 C21 C22 . . . . 31.3(9) ?
    C19 C20 C21 N6 . . . . 0.3(7) ?
    C19 C20 C21 C22 . . . . 179.7(6) ?
loop_
    _geom_hbond_atom_site_label_D
    _geom_hbond_atom_site_label_H
    _geom_hbond_atom_site_label_A
    _geom_hbond_site_symmetry_A
    _geom_hbond_distance_DH
    _geom_hbond_distance_HA
    _geom_hbond_distance_DA
    _geom_hbond_angle_DHA
    O5 H5A O2 1_545 0.85 1.97 2.817(7) 177
    O5 H5B O4 2_666 0.85 1.99 2.843(7) 177
    O6 H6A O5 . 0.85 1.85 2.704(15) 176
    O6 H6B O6 2_557 0.85 2.13 2.98(4) 177
    O7 H7D O2 1_544 0.85 2.13 2.98(3) 177
    O7 H7E O2 2_666 0.85 2.20 3.05(3) 177
data_global
_journal_date_recd_electronic     2008-01-04
_journal_date_accepted     2008-01-23
_journal_name_full     'Acta Crystallographica, Section E'
_journal_year     2008
_journal_volume     64
_journal_issue      2
_journal_page_first     m434
_journal_page_last     m434
_journal_paper_category     QM
_journal_coeditor_code     TK2242
_publ_contact_author_name     'Yin, Xian-Hong'
_publ_contact_author_address
;
College of Chemistry and Ecological Engineering
Guangxi University for Nationalities
Nanning 530006
People's Republic of China
;
_publ_contact_author_email     yxhphd@163.com
_publ_contact_author_fax     '0086-771-3262396'
_publ_contact_author_phone     '0086-771-3262396'
_publ_section_title
;\
Bis[6-(3,5-dimethyl-1<i>H</i>-pyrazol-1-yl)picolinato-\k^2^<i>N</i>^1^,\
<i>O</i>^2^]cadmium(II) 1.75-hydrate
;
loop_
    _publ_author_name
    _publ_author_footnote
    _publ_author_address
    'Kai, Zhao'
;
Present address: College of Chemistry and Chemical Engineering,
Guangxi University,
Nanning 530004,
People's Republic of China
;
;
College of Chemistry and Ecological Engineering
Guangxi University for Nationalities
Nanning 530006
People's Republic of China
;
    'Yin, Xian-Hong' .
;
College of Chemistry and Ecological Engineering
Guangxi University for Nationalities
Nanning 530006
People's Republic of China
;
    'Yu, Feng' .
;
College of Chemistry and Ecological Engineering
Guangxi University for Nationalities
Nanning 530006
People's Republic of China
;
    'Zhu, Jie' .
;
College of Chemistry and Chemical Engineering
Guangxi University
Nanning 530004
People's Republic of China
;
    'Lin, Cui-Wu' .
;
College of Chemistry and Chemical Engineering
Guangxi University
Nanning 530004
People's Republic of China
;
