# Supplementary material for: Bis[6-(3,5-dimethyl-1H-pyrazol-1-yl)picolinato-κ2 N 1,O 2]cadmium(II) 1.75-hydrate
Source: Acta Crystallogr Sect E Struct Rep Online. 2008 Jan 30;64(Pt 2):m434. doi: 10.1107/S1600536808002444 (PMC2960373; doi:10.1107/S1600536808002444)
Supplement: Supplementary file 2 [file e-64-0m434-Isup2.hkl]

# 
# h,k,l, Fc-squared, Fo-squared, sigma(Fo-squared) and status flag 
# 
data_I
_shelx_title ' 071230a in P-1' 
_shelx_refln_list_code          4 
_shelx_F_calc_maximum      228.93 
_exptl_crystal_F_000       583.00 
_reflns_d_resolution_high  0.8406 
 
loop_ 
 _symmetry_equiv_pos_as_xyz 
 'x, y, z' 
 '-x, -y, -z' 
 
_cell_length_a     9.7503 
_cell_length_b    11.4398 
_cell_length_c    12.8429 
_cell_angle_alpha  63.905 
_cell_angle_beta   72.253 
_cell_angle_gamma  82.688 
 
_shelx_F_squared_multiplier     1.000 
 
loop_ 
 _refln_index_h 
 _refln_index_k 
 _refln_index_l 
 _refln_F_squared_calc 
 _refln_F_squared_meas 
 _refln_F_squared_sigma 
 _refln_observed_status 
   1   0   0        1.46       -3.35      2.24 o 
   2   0   0    15813.02    17901.75    502.32 o 
   3   0   0      402.56      490.28     20.45 o 
   4   0   0     3444.02     3791.95    114.50 o 
   5   0   0     1065.81     1250.41     46.15 o 
   7   0   0      563.19      586.58     30.71 o 
   8   0   0     1161.13     1110.50     29.98 o 
   9   0   0      786.44      705.54     23.78 o 
  10   0   0      164.05      141.97     17.78 o 
  -9   1   0       19.43       28.01      9.80 o 
  -8   1   0      303.13      277.94     21.72 o 
  -7   1   0      249.30      254.29     12.51 o 
  -6   1   0     1150.31     1233.77     28.94 o 
  -4   1   0     1113.91     1137.24     39.66 o 
  -3   1   0     5517.79     6174.38    176.99 o 
  -2   1   0     2695.73     3253.80     94.48 o 
  -1   1   0    10083.00    12594.16    362.92 o 
   0   1   0     1549.55     1175.94     36.09 o 
   1   1   0     2034.51     2103.18     65.55 o 
   2   1   0     4517.36     5217.00    150.85 o 
   3   1   0     4177.79     4518.95    133.23 o 
   4   1   0      104.92      144.72     13.47 o 
   5   1   0      476.71      360.15     21.67 o 
   7   1   0     1580.73     1575.00     37.24 o 
   8   1   0      143.98      149.46     14.03 o 
   9   1   0       58.08       48.52     15.76 o 
  10   1   0       42.86       58.91     12.01 o 
  11   1   0       67.37       48.35     19.38 o 
 -10   2   0       26.38       38.60     20.66 o 
  -9   2   0      641.53      599.63     36.78 o 
  -8   2   0      225.01      161.76     22.68 o 
  -7   2   0      343.00      309.04     11.90 o 
  -6   2   0      267.04      271.82      9.96 o 
  -5   2   0      786.23      781.27     16.74 o 
  -4   2   0     3914.16     4649.10    141.80 o 
  -3   2   0     3699.96     3992.36    120.83 o 
  -2   2   0     3486.03     4061.93    121.15 o 
  -1   2   0     1358.83     1379.60     43.81 o 
   0   2   0     1772.30     1667.22     35.71 o 
   1   2   0      296.03      227.36     12.27 o 
   2   2   0     6111.23     6180.44    127.37 o 
   3   2   0       78.60       93.57      7.30 o 
   4   2   0     7303.82     8361.10    243.20 o 
   5   2   0      250.13      202.07     18.10 o 
   7   2   0        0.17        2.16     10.09 o 
   8   2   0     1587.11     1476.46     37.36 o 
   9   2   0       22.48       20.99      9.60 o 
  10   2   0      201.65      186.62     15.79 o 
 -10   3   0      519.65      424.10     33.01 o 
  -9   3   0       10.81       -1.86     16.03 o 
  -8   3   0      649.85      635.29     37.21 o 
  -7   3   0       39.33       62.94     15.87 o 
  -6   3   0      658.88      702.81     16.21 o 
  -5   3   0       87.21       84.65      6.39 o 
  -4   3   0     3150.89     3200.30     49.80 o 
  -3   3   0      453.80      397.80     22.79 o 
  -2   3   0     1485.01     1424.04     47.53 o 
  -1   3   0     4319.58     4476.32    133.34 o 
   0   3   0     2146.06     2137.37     67.12 o 
   1   3   0     1250.99     1133.30     21.70 o 
   2   3   0      580.12      589.85     17.44 o 
   3   3   0     7496.43     8184.08    169.45 o 
   4   3   0      313.33      338.22     15.57 o 
   5   3   0     2773.46     3223.41    104.76 o 
   7   3   0      453.86      485.79     18.90 o 
   8   3   0        1.91       -6.02      8.10 o 
   9   3   0      637.85      563.75     22.38 o 
  10   3   0        1.83        7.88     10.38 o 
 -10   4   0        6.08      -27.80     19.01 o 
  -9   4   0      230.87      247.59     27.53 o 
  -8   4   0      523.69      490.92     33.60 o 
  -7   4   0     1856.50     1986.41     74.04 o 
  -6   4   0       89.58      116.66     16.24 o 
  -5   4   0      428.09      469.41     25.98 o 
  -4   4   0     1999.52     2115.12     71.49 o 
  -3   4   0     3162.64     3304.00    103.64 o 
  -2   4   0      310.36      306.16     17.73 o 
  -1   4   0     4387.36     4385.91     91.40 o 
   0   4   0      537.73      500.80     10.32 o 
   1   4   0     3771.67     3888.68     67.69 o 
   2   4   0     5865.19     5859.79    157.26 o 
   3   4   0     1224.43     1210.52     32.49 o 
   4   4   0     2811.77     3180.81     73.32 o 
   5   4   0      123.58       75.29     16.72 o 
   6   4   0     1383.29     1462.26     35.52 o 
   7   4   0       19.06        8.33     12.70 o 
   8   4   0      687.51      645.97     23.67 o 
   9   4   0        9.18       -4.76      9.71 o 
  10   4   0      161.00      151.14     16.32 o 
 -10   5   0      147.29      148.29     25.56 o 
  -9   5   0        3.22       -4.15     18.48 o 
  -8   5   0      936.34      915.65     45.56 o 
  -7   5   0       94.21       99.52     19.91 o 
  -6   5   0      421.58      476.12     29.77 o 
  -5   5   0        9.20       -0.96     10.81 o 
  -4   5   0     1146.94     1209.69     46.79 o 
  -3   5   0     1525.87     1575.48     56.53 o 
  -2   5   0     2401.73     2452.65     80.75 o 
  -1   5   0      325.44      312.49     32.77 o 
   0   5   0     3738.33     3274.01     86.29 o 
   1   5   0     2621.88     2803.71     40.01 o 
   2   5   0       13.98       -0.51      3.85 o 
   3   5   0      978.18      910.38     40.56 o 
   4   5   0     1185.78     1144.00     49.56 o 
   5   5   0     1474.11     1580.25     32.23 o 
   6   5   0        9.05        7.59      7.83 o 
   7   5   0      500.96      478.00     20.23 o 
   8   5   0       10.94       11.58     10.21 o 
   9   5   0      308.10      254.77     17.19 o 
  10   5   0        2.53      -13.23     15.68 o 
  -9   6   0      134.06      133.17     24.49 o 
  -8   6   0      126.09      136.95     24.06 o 
  -7   6   0      449.34      406.05     30.19 o 
  -6   6   0       32.89        7.88     14.64 o 
  -5   6   0     1277.60     1351.81     54.56 o 
  -4   6   0        1.34        4.47     10.65 o 
  -3   6   0     2480.45     2467.12     83.62 o 
  -2   6   0        3.33       -3.73      9.58 o 
  -1   6   0     4067.97     4261.55     90.81 o 
   0   6   0       27.86       21.05      7.30 o 
   1   6   0     2611.90     2405.88     35.81 o 
   2   6   0     1068.54     1051.26     23.25 o 
   3   6   0     2249.17     2248.41     40.29 o 
   4   6   0      918.45     1020.26     23.76 o 
   5   6   0     1357.14     1397.55     32.20 o 
   6   6   0       24.11       19.09      8.90 o 
   7   6   0      828.12      711.63     40.08 o 
   8   6   0      463.87      423.98     31.20 o 
   9   6   0       14.36        0.59     11.65 o 
  -9   7   0       99.45       63.63     23.64 o 
  -8   7   0       32.36       50.74     20.02 o 
  -7   7   0        5.26      -15.65     15.55 o 
  -6   7   0       95.61       79.50     20.02 o 
  -5   7   0       20.27       20.71     16.24 o 
  -4   7   0     1730.49     1689.13     64.41 o 
  -3   7   0       74.15       74.60     16.03 o 
  -2   7   0     1470.94     1558.39     60.15 o 
  -1   7   0        6.24       -5.64     12.89 o 
   0   7   0     2307.28     2356.41     45.67 o 
   1   7   0        0.72        2.50      4.42 o 
   2   7   0     1486.46     1539.07     29.67 o 
   3   7   0      253.00      261.13     11.56 o 
   4   7   0     1610.37     1610.18     33.10 o 
   5   7   0      683.16      713.11     34.92 o 
   6   7   0      853.21      893.82     24.90 o 
   7   7   0      165.29      192.30     17.25 o 
   8   7   0       69.15       75.16     17.68 o 
   9   7   0      117.37      120.53     18.34 o 
  -8   8   0       70.45       65.55     22.10 o 
  -7   8   0      413.40      442.31     34.45 o 
  -6   8   0      461.29      457.54     34.18 o 
  -5   8   0      520.12      550.23     36.30 o 
  -4   8   0      531.84      560.88     35.61 o 
  -3   8   0      958.38      926.08     44.29 o 
  -2   8   0      239.97      252.97     25.29 o 
  -1   8   0     1286.06     1231.36     37.10 o 
   0   8   0       29.01       10.54     10.00 o 
   1   8   0     1330.38     1417.14     39.41 o 
   2   8   0       21.69       32.99      7.06 o 
   3   8   0     2037.04     2045.52     47.31 o 
   4   8   0       26.40       16.15      8.29 o 
   5   8   0      847.63      843.77     24.55 o 
   6   8   0       56.27       59.89     11.19 o 
   7   8   0      480.62      459.47     19.26 o 
   8   8   0       34.03       35.48     13.13 o 
  -7   9   0      253.46      243.49     28.59 o 
  -6   9   0      225.69      252.43     28.38 o 
  -5   9   0      201.84      186.20     25.98 o 
  -4   9   0       35.59       55.59     20.34 o 
  -3   9   0      233.34      206.17     25.56 o 
  -2   9   0       11.20       -1.67     17.28 o 
  -1   9   0       54.10       12.40     11.31 o 
   0   9   0      449.56      529.79     36.47 o 
   1   9   0        6.68       27.26     19.27 o 
   2   9   0      737.49      789.23     46.47 o 
   3   9   0      206.22      192.21     12.05 o 
   4   9   0      461.85      462.34     17.63 o 
   5   9   0        2.88      -13.36      9.26 o 
   6   9   0      224.05      220.56     29.30 o 
   7   9   0        8.52      -15.59     10.40 o 
  -6  10   0      121.80      129.70     27.37 o 
  -5  10   0       32.05       15.49     20.34 o 
  -4  10   0      190.14      149.99     27.69 o 
  -3  10   0       79.09       26.81     15.57 o 
  -2  10   0        8.73      -26.76     17.84 o 
  -1  10   0      242.87      219.85     28.22 o 
   0  10   0      404.29      484.80     38.12 o 
   1  10   0      884.04      868.33     50.09 o 
   2  10   0      202.78      186.52     32.27 o 
   3  10   0      579.23      594.41     44.71 o 
   4  10   0       20.56       -8.57     24.01 o 
   5  10   0      207.99      213.03     21.93 o 
   6  10   0        0.44      -11.02     18.32 o 
  -4  11   0       53.84       63.20     18.20 o 
  -3  11   0      238.83      310.85     33.39 o 
  -2  11   0      161.77      209.63     31.36 o 
  -1  11   0      413.85      462.97     39.24 o 
   0  11   0      167.76      162.40     30.09 o 
   1  11   0       33.86        6.39     25.34 o 
   2  11   0      305.83      324.48     37.32 o 
   3  11   0       72.47       48.72     27.63 o 
   4  11   0       88.78      110.64     31.68 o 
  -2  12   0      137.90      145.15     31.20 o 
  -1  12   0       28.80      -11.93     28.65 o 
   0  12   0      157.68      140.94     33.28 o 
   1  12   0       58.29       31.68     28.33 o 
   2  12   0       42.91       15.60     28.11 o 
  -3 -11   1      200.26      237.10     36.69 o 
  -2 -11   1       38.79      -23.05     25.24 o 
  -1 -11   1      175.08      155.32     31.95 o 
   0 -11   1       40.23       21.24     25.93 o 
   1 -11   1       72.67       79.55     29.02 o 
   2 -11   1      368.70      404.03     37.91 o 
   3 -11   1      141.23      118.47     29.71 o 
   4 -11   1      181.09      246.69     34.50 o 
  -5 -10   1        0.01       -0.46     10.29 o 
  -4 -10   1      370.73      425.64     41.26 o 
  -3 -10   1       12.78        3.78     24.07 o 
  -2 -10   1      392.28      391.35     38.50 o 
  -1 -10   1        5.94      -27.10     21.30 o 
   0 -10   1      893.55      946.58     53.02 o 
   1 -10   1      184.18      205.64     30.99 o 
   2 -10   1       42.80       11.18     21.46 o 
   3 -10   1       19.51       16.40     22.42 o 
   4 -10   1       50.42       49.20     22.95 o 
   5 -10   1       53.02       50.10     23.43 o 
   6 -10   1       96.22      102.82     27.16 o 
  -6  -9   1       29.79       25.92     11.40 o 
  -5  -9   1      312.70      330.57     27.07 o 
  -4  -9   1       25.33        5.12      9.03 o 
  -3  -9   1      563.58      569.43     18.93 o 
  -2  -9   1       10.79       -5.48     21.99 o 
  -1  -9   1     1001.18     1126.70     56.69 o 
   0  -9   1       22.11       23.53     20.18 o 
   1  -9   1       40.39       31.15     19.70 o 
   2  -9   1       54.63       -6.60     17.62 o 
   3  -9   1      270.90      215.16     26.94 o 
   4  -9   1      326.15      312.34     29.87 o 
   5  -9   1       98.95      102.71     24.38 o 
   6  -9   1      154.94      157.13     28.54 o 
   7  -9   1       82.07       65.55     25.45 o 
  -7  -8   1       60.71       58.85     12.83 o 
  -6  -8   1      224.74      255.39     15.45 o 
  -5  -8   1      175.96      173.01     14.26 o 
  -4  -8   1      757.83      727.69     21.82 o 
  -3  -8   1      201.45      180.74     12.81 o 
  -2  -8   1      372.24      353.58     14.07 o 
  -1  -8   1      315.72      267.77     27.21 o 
   0  -8   1       46.27       35.67     17.57 o 
   1  -8   1       33.44      -22.15     14.91 o 
   2  -8   1      845.55      815.85     42.48 o 
   3  -8   1       75.41       47.97     18.53 o 
   4  -8   1      665.45      609.10     36.99 o 
   5  -8   1      279.44      266.33     27.85 o 
   6  -8   1      369.92      341.30     30.40 o 
   7  -8   1      142.73      144.72     25.13 o 
   8  -8   1      118.50       92.43     25.50 o 
  -8  -7   1      162.56      196.29     18.52 o 
  -7  -7   1      297.60      281.60     16.62 o 
  -6  -7   1      400.19      415.70     18.00 o 
  -5  -7   1     1219.87     1343.80     31.29 o 
  -4  -7   1      950.05     1050.05     52.64 o 
  -3  -7   1      186.23      202.49     24.81 o 
  -2  -7   1       22.71      -13.05     13.90 o 
  -1  -7   1      968.85      927.15     44.87 o 
   0  -7   1       95.95       98.10      7.59 o 
   1  -7   1     1848.78     1899.11     71.22 o 
   2  -7   1       35.34       45.74     15.23 o 
   3  -7   1     1280.76     1254.83     52.70 o 
   4  -7   1       38.30       57.72     17.15 o 
   5  -7   1      936.16      888.24     43.75 o 
   6  -7   1       33.84       12.94     17.94 o 
   7  -7   1      148.04      163.25     25.24 o 
   8  -7   1      151.42      163.99     27.64 o 
   9  -7   1       99.83      107.18     25.02 o 
  -9  -6   1      162.95      163.17     17.99 o 
  -8  -6   1       23.26       14.09     11.73 o 
  -7  -6   1      821.86      813.83     28.41 o 
  -6  -6   1     1336.57     1353.51     63.34 o 
  -5  -6   1      678.15      755.76     61.03 o 
  -4  -6   1      737.87      800.77     29.22 o 
  -3  -6   1      494.21      525.12     21.98 o 
  -2  -6   1      411.79      346.06     16.74 o 
  -1  -6   1      359.48      346.73     19.26 o 
   0  -6   1     1831.64     1839.29     67.44 o 
   1  -6   1      246.65      198.23     13.67 o 
   2  -6   1     3164.00     3147.45    103.80 o 
   3  -6   1      115.35       87.32     15.81 o 
   4  -6   1      609.68      605.48     32.20 o 
   5  -6   1        0.05       -7.51     13.74 o 
   6  -6   1      160.47      146.96     21.40 o 
   7  -6   1        9.45      -24.12     16.08 o 
   8  -6   1      283.76      278.47     28.12 o 
   9  -6   1       67.54       50.00     23.27 o 
  -9  -5   1       25.40       26.05     11.50 o 
  -8  -5   1      919.13      848.77     29.01 o 
  -6  -5   1      222.44      250.41     18.81 o 
  -5  -5   1       24.49        3.96     10.18 o 
  -4  -5   1     3508.98     3826.08    100.90 o 
  -3  -5   1     2045.03     2102.83     66.00 o 
  -2  -5   1     3388.68     3710.93     82.89 o 
  -1  -5   1     1051.45     1079.35     23.23 o 
   0  -5   1     2140.87     2247.41     51.41 o 
   1  -5   1     3757.85     3556.54     97.36 o 
   2  -5   1     1445.52     1359.00     51.26 o 
   3  -5   1      212.89      164.79     17.25 o 
   4  -5   1      514.60      514.99     28.38 o 
   5  -5   1      909.51      988.15     42.80 o 
   6  -5   1      148.50      144.61     19.75 o 
   7  -5   1     1339.10     1369.11     57.97 o 
   8  -5   1        4.44       21.14     18.64 o 
   9  -5   1      269.17      226.72     26.78 o 
  10  -5   1       28.68       23.75     21.09 o 
 -10  -4   1        1.26        0.19     11.16 o 
  -9  -4   1      366.17      340.43     18.76 o 
  -8  -4   1        1.72        1.42      9.44 o 
  -6  -4   1       46.61       36.95     15.55 o 
  -5  -4   1     2633.44     2834.71     69.14 o 
  -4  -4   1       53.74       57.78      9.77 o 
  -3  -4   1     1251.33     1264.02     34.52 o 
  -2  -4   1     1382.37     1263.27     41.97 o 
  -1  -4   1     3990.38     4059.66     88.66 o 
   0  -4   1     1997.09     1946.52     54.11 o 
   1  -4   1     3347.48     3112.16     66.28 o 
   2  -4   1      412.96      356.69     19.86 o 
   3  -4   1     3143.35     3375.43    106.83 o 
   4  -4   1     1486.75     1599.33     57.81 o 
   5  -4   1      205.85      231.99     19.75 o 
   6  -4   1      254.38      283.90     22.31 o 
   7  -4   1       67.15       89.88     19.65 o 
   8  -4   1     1948.76     2002.91     78.03 o 
   9  -4   1       74.20       86.68     23.27 o 
  10  -4   1      409.47      388.42     34.45 o 
 -10  -3   1      175.35      156.62     15.86 o 
  -9  -3   1       90.89       86.08     13.20 o 
  -8  -3   1      866.05      821.43     33.16 o 
  -7  -3   1       32.90       -0.96     15.07 o 
  -6  -3   1     1220.13     1241.63     53.66 o 
  -5  -3   1       80.77       79.92     15.18 o 
  -4  -3   1     5136.03     5602.00    120.91 o 
  -3  -3   1      789.44      865.84     25.37 o 
  -2  -3   1     6088.44     6368.71    132.94 o 
  -1  -3   1      997.02      839.52     52.96 o 
   0  -3   1     5719.56     5956.29    122.45 o 
   1  -3   1     1725.93     1842.96     40.41 o 
   2  -3   1     3829.57     4131.50    125.41 o 
   3  -3   1      771.71      743.19     30.34 o 
   4  -3   1     2210.30     2509.61     62.89 o 
   5  -3   1     1890.49     1961.03     45.91 o 
   6  -3   1      339.22      314.95     23.11 o 
   7  -3   1      468.38      501.15     30.62 o 
   8  -3   1       43.30       17.68     17.68 o 
   9  -3   1      459.08      406.47     32.37 o 
  10  -3   1       41.08       27.53     20.29 o 
 -10  -2   1       48.04       29.06     10.93 o 
  -9  -2   1      181.33      172.42     13.87 o 
  -7  -2   1     1043.13     1145.33     52.59 o 
  -6  -2   1      855.52      940.08     44.23 o 
  -5  -2   1     2180.17     2326.23     80.11 o 
  -4  -2   1        2.15       -8.14      7.88 o 
  -3  -2   1     2446.03     2454.12     61.85 o 
  -2  -2   1      130.38      103.04      7.09 o 
  -1  -2   1     8384.21     9632.49    195.35 o 
   0  -2   1        1.79       -0.67      2.40 o 
   1  -2   1      349.00      308.68      8.67 o 
   2  -2   1        2.88        8.37      4.85 o 
   3  -2   1      698.04      753.55     18.99 o 
   4  -2   1      926.55      991.02     25.40 o 
   5  -2   1      837.23      983.85     27.05 o 
   6  -2   1     1337.88     1457.52     38.13 o 
   7  -2   1      474.68      509.40     20.64 o 
   8  -2   1      424.32      420.91     32.00 o 
   9  -2   1       60.92       38.34     20.23 o 
  10  -2   1      294.40      278.85     28.59 o 
  11  -2   1       16.64       -8.73     19.38 o 
 -10  -1   1      121.77      110.56     13.16 o 
  -9  -1   1      170.62      158.44     14.12 o 
  -7  -1   1      790.76      817.71     41.31 o 
  -6  -1   1     2410.58     2614.30     90.28 o 
  -5  -1   1      594.74      603.09     30.98 o 
  -4  -1   1       35.20       20.18      8.47 o 
  -3  -1   1       58.07       44.30      8.09 o 
  -2  -1   1     4180.32     4715.35     98.34 o 
  -1  -1   1      290.05      310.56     12.03 o 
   0  -1   1     4275.14     5192.69    119.58 o 
   1  -1   1      185.21      204.25      8.49 o 
   2  -1   1     3389.87     3543.16     73.65 o 
   3  -1   1      159.38      211.32      8.21 o 
   4  -1   1     4558.40     5118.69    149.41 o 
   5  -1   1     1401.32     1601.40     54.45 o 
   6  -1   1     2529.24     2815.72     91.13 o 
   7  -1   1      704.46      742.81     35.50 o 
   8  -1   1      874.58      856.89     41.31 o 
  11  -1   1      402.56      366.49     31.68 o 
 -10   0   1      289.50      226.78     14.82 o 
  -9   0   1      112.88       84.84     13.58 o 
  -7   0   1      212.17      227.62     23.16 o 
  -6   0   1      451.72      482.83     29.23 o 
  -5   0   1     1127.07     1221.61     46.79 o 
  -4   0   1     1530.38     1753.48     59.30 o 
  -3   0   1     5488.41     6320.02    183.59 o 
  -2   0   1     7335.32     8575.03    243.95 o 
  -1   0   1     6604.42     8059.41    135.08 o 
   0   0   1     1701.58     1294.06     38.91 o 
   1   0   1    20170.80    20944.72    595.42 o 
   2   0   1      869.84     1052.29     33.32 o 
   3   0   1        8.25        9.31      2.40 o 
   4   0   1     7295.81     8879.98    152.48 o 
   5   0   1      767.56      805.14     21.34 o 
   6   0   1      195.45      188.76     10.10 o 
   7   0   1     1215.33     1317.79     31.92 o 
   8   0   1      136.22      153.45     20.71 o 
   9   0   1      600.77      536.44     35.02 o 
  10   0   1      319.11      277.36     27.85 o 
  -9   1   1      546.89      450.89     18.45 o 
  -8   1   1      340.44      290.66     14.75 o 
  -7   1   1      662.28      652.17     34.01 o 
  -6   1   1     1471.53     1575.75     58.23 o 
  -5   1   1     1596.04     1604.92     56.74 o 
  -4   1   1     7007.85     8241.86    237.83 o 
  -3   1   1     3568.51     4153.32    122.53 o 
  -2   1   1    42171.25    51302.18   1430.16 o 
  -1   1   1     9398.51    10110.85    286.37 o 
   0   1   1    24186.82    21000.20    431.31 o 
   1   1   1      212.89      130.24      6.44 o 
   2   1   1     2896.60     3245.64     56.80 o 
   3   1   1      676.51      813.91     30.61 o 
   4   1   1     1421.06     1560.13     31.78 o 
   5   1   1      258.94      218.92      9.69 o 
   6   1   1     2366.43     2657.06     53.31 o 
   7   1   1      528.91      573.12     19.75 o 
   8   1   1     1832.92     1730.68     40.98 o 
   9   1   1      456.93      356.00     29.50 o 
  10   1   1      128.66      139.61     23.59 o 
  11   1   1       77.77       67.78     22.57 o 
 -10   2   1      365.32      348.33     30.09 o 
  -9   2   1       44.12       29.29     16.08 o 
  -8   2   1      451.07      431.09     16.87 o 
  -6   2   1      416.32      453.28     25.93 o 
  -5   2   1     2424.07     2438.06     78.57 o 
  -4   2   1     8399.40     9274.67    265.24 o 
  -3   2   1     6285.91     7081.58    145.06 o 
  -2   2   1    32107.55    36633.13   1185.79 o 
  -1   2   1     1148.19     1393.38     30.00 o 
   0   2   1     4163.96     4714.95    115.96 o 
   1   2   1      869.59      827.50     15.70 o 
   2   2   1      551.33      578.37     13.46 o 
   3   2   1     2762.50     3173.07     57.78 o 
   4   2   1     1767.08     2167.94     42.54 o 
   5   2   1     2748.17     3284.68     62.83 o 
   6   2   1        7.24        7.03      8.55 o 
   7   2   1      866.84      926.30     25.99 o 
   8   2   1        3.09        1.86      8.68 o 
   9   2   1      293.37      285.49     19.51 o 
  10   2   1       75.52       71.24     20.66 o 
  11   2   1      173.36      166.55     26.84 o 
 -10   3   1        3.39       -3.51     19.12 o 
  -9   3   1      489.65      494.70     34.02 o 
  -8   3   1      179.96      155.64     23.75 o 
  -7   3   1      409.62      409.19     28.75 o 
  -6   3   1      282.77      298.39     22.68 o 
  -5   3   1     3500.64     3796.63    155.46 o 
  -4   3   1      555.77      566.93     18.06 o 
  -3   3   1     5725.61     6787.29    139.15 o 
  -2   3   1      336.58      299.89     15.65 o 
  -1   3   1     4902.63     5234.31    120.17 o 
   0   3   1     3906.91     3911.27     66.71 o 
   1   3   1     2492.61     2567.91     44.97 o 
   2   3   1     1206.16     1268.68     21.81 o 
   3   3   1      959.55      885.27     27.13 o 
   4   3   1     5795.51     6523.81    115.37 o 
   5   3   1     1933.60     1885.71     40.37 o 
   6   3   1     1391.44     1541.17     35.81 o 
   7   3   1        9.39        2.53      6.71 o 
   8   3   1      909.88      894.78     27.40 o 
   9   3   1       27.39       34.68     10.78 o 
  10   3   1      521.74      500.18     36.85 o 
 -10   4   1      195.98      186.95     26.78 o 
  -9   4   1        0.43       18.26     18.21 o 
  -8   4   1      455.07      461.37     32.80 o 
  -7   4   1      259.49      322.51     27.74 o 
  -6   4   1     1436.71     1549.24     58.92 o 
  -5   4   1       52.39       42.60     11.98 o 
  -4   4   1     3460.83     3700.61     78.96 o 
  -3   4   1     2759.71     3096.52     65.99 o 
  -2   4   1     2632.82     2908.40     90.54 o 
  -1   4   1      102.28       99.14      9.43 o 
   0   4   1     1531.88     1491.93     28.01 o 
   1   4   1     8189.12     8463.90    142.21 o 
   2   4   1     6322.31     5991.85    120.37 o 
   3   4   1     2911.69     3060.42     49.55 o 
   4   4   1     4819.54     5524.65     86.32 o 
   5   4   1      600.60      544.14     17.63 o 
   6   4   1       44.55       26.22      8.28 o 
   7   4   1      306.46      288.06     14.60 o 
   8   4   1       73.70       56.98     22.68 o 
   9   4   1      650.65      620.52     25.12 o 
  10   4   1        8.38       -5.32     17.36 o 
  -9   5   1      139.14      141.74     22.68 o 
  -8   5   1      129.61      127.36     22.26 o 
  -7   5   1     1479.48     1378.16     56.74 o 
  -6   5   1       26.51       12.03     13.90 o 
  -5   5   1      703.42      686.66     33.06 o 
  -4   5   1        0.60       -0.85      7.83 o 
  -3   5   1     2033.10     1922.22     65.37 o 
  -2   5   1       39.85       29.71      9.26 o 
  -1   5   1     5882.32     6074.58    242.88 o 
   0   5   1       27.43       13.95      3.65 o 
   1   5   1     5700.22     5663.14     97.33 o 
   2   5   1     2531.89     2605.25     37.68 o 
   3   5   1     1000.27      926.73     19.37 o 
   4   5   1      478.48      440.42     13.30 o 
   5   5   1      402.67      426.39     14.18 o 
   6   5   1       43.97       51.70      8.98 o 
   7   5   1      492.26      444.57     18.66 o 
   8   5   1      540.47      488.87     21.02 o 
   9   5   1        3.07      -12.16     11.47 o 
  10   5   1      150.27      153.35     28.01 o 
  -9   6   1       52.84       48.72     21.09 o 
  -8   6   1      166.66      168.26     23.27 o 
  -7   6   1        2.65      -19.81     16.24 o 
  -6   6   1      536.71      539.16     32.36 o 
  -5   6   1      241.66      264.26     21.30 o 
  -4   6   1      944.99      983.52     41.57 o 
  -3   6   1       51.39       37.91     11.66 o 
  -2   6   1     1725.46     1694.61     60.26 o 
  -1   6   1      370.04      345.96     15.62 o 
   0   6   1     2028.22     2003.78     42.90 o 
   1   6   1      145.66      123.49      7.74 o 
   2   6   1      520.17      400.08     16.92 o 
   3   6   1      303.82      274.61     10.19 o 
   4   6   1     1758.49     1841.33     56.66 o 
   5   6   1      686.99      679.47     18.99 o 
   6   6   1      474.86      519.47     28.86 o 
   7   6   1      230.20      226.15     15.90 o 
   8   6   1       71.31       68.16     13.71 o 
   9   6   1      545.17      565.72     40.24 o 
  -9   7   1       59.20       45.90     21.72 o 
  -8   7   1      210.16      228.80     26.47 o 
  -7   7   1      348.27      319.95     27.00 o 
  -6   7   1       88.19       81.89     18.95 o 
  -5   7   1      734.13      688.20     35.88 o 
  -4   7   1      546.89      575.62     32.36 o 
  -3   7   1     1939.36     1891.29     68.35 o 
  -2   7   1      313.56      292.80     22.36 o 
  -1   7   1     2548.12     2655.05     63.98 o 
   0   7   1       73.17       55.48      6.92 o 
   1   7   1     3653.48     3727.37     68.02 o 
   2   7   1        7.07       -6.30      7.04 o 
   3   7   1     1608.46     1684.64     32.29 o 
   4   7   1       77.06       68.13      8.26 o 
   5   7   1     1891.88     1894.01     38.14 o 
   6   7   1      287.97      284.53     14.54 o 
   7   7   1      602.97      508.93     22.36 o 
   8   7   1      189.74      172.62     28.44 o 
   9   7   1      188.43      214.63     31.84 o 
  -8   8   1       32.41       11.61     18.58 o 
  -7   8   1      205.70      255.69     27.69 o 
  -6   8   1      207.79      240.62     26.73 o 
  -5   8   1      733.83      736.00     40.24 o 
  -4   8   1      259.97      293.65     27.10 o 
  -3   8   1      189.52      210.00     24.49 o 
  -2   8   1     1407.95     1497.36     50.86 o 
  -1   8   1      140.14      174.92     15.55 o 
   0   8   1     1968.84     2040.80    109.92 o 
   1   8   1       91.72       85.26      9.13 o 
   2   8   1     1492.47     1575.24     43.12 o 
   3   8   1       16.85       30.32     10.27 o 
   4   8   1      677.01      693.35     27.98 o 
   5   8   1      119.11       94.25     14.63 o 
   6   8   1      288.52      246.86     14.40 o 
   7   8   1       89.72       76.75     16.82 o 
   8   8   1      340.27      286.67     32.00 o 
  -7   9   1       96.41      125.02     25.29 o 
  -6   9   1      587.14      592.81     38.96 o 
  -5   9   1      283.38      303.44     30.19 o 
  -4   9   1      574.07      585.04     36.20 o 
  -3   9   1      327.36      347.29     21.63 o 
  -2   9   1       31.31       44.95     12.76 o 
  -1   9   1      209.46      197.57     17.81 o 
   0   9   1      343.77      275.01     18.39 o 
   1   9   1     2118.39     2149.13     82.98 o 
   2   9   1      442.50      439.70     22.25 o 
   3   9   1      692.98      767.99     30.05 o 
   4   9   1      237.91      219.81     19.22 o 
   5   9   1      522.18      499.61     26.40 o 
   6   9   1        0.01      -19.20     12.80 o 
   7   9   1      277.41      278.57     28.22 o 
  -6  10   1        0.36      -26.68     17.78 o 
  -5  10   1      101.90      130.08     25.72 o 
  -4  10   1        2.46      -16.03     19.49 o 
  -3  10   1      289.84      264.01     22.00 o 
  -2  10   1       66.08       43.87     19.14 o 
  -1  10   1      208.91      194.03     26.41 o 
   0  10   1      488.08      557.63     38.43 o 
   1  10   1      547.14      661.85     42.96 o 
   2  10   1      154.05      185.14     32.37 o 
   3  10   1      370.87      309.04     34.24 o 
   4  10   1      419.92      436.46     25.33 o 
   5  10   1       26.75       13.69     19.73 o 
   6  10   1       90.78      122.56     45.50 o 
  -5  11   1        0.41      -28.10     18.73 o 
  -4  11   1       28.57       23.28     16.83 o 
  -3  11   1      203.81      193.55     20.86 o 
  -2  11   1      592.27      614.16     42.05 o 
  -1  11   1       87.48      106.38     28.75 o 
   0  11   1      483.70      470.32     38.07 o 
   1  11   1      163.56      116.66     27.53 o 
   2  11   1      140.59      120.07     29.39 o 
   3  11   1      281.88      292.90     36.15 o 
   4  11   1       51.03       17.73     26.84 o 
   5  11   1       74.80       54.31     29.77 o 
  -3  12   1      348.25      354.83     35.09 o 
  -2  12   1       11.71        9.53     25.56 o 
  -1  12   1      203.85      231.46     36.74 o 
   0  12   1       18.86      -36.66     24.44 o 
   1  12   1      162.51      138.97     32.32 o 
   2  12   1       35.01      -13.74     26.03 o 
   3  12   1       44.13        7.51     29.71 o 
  -2 -11   2      142.35      139.45     34.24 o 
  -1 -11   2        5.17      -29.93     24.86 o 
   0 -11   2       95.61       60.22     28.38 o 
   1 -11   2      107.71       99.89     30.51 o 
   2 -11   2       56.42       37.48     26.52 o 
   3 -11   2      191.45      220.76     34.45 o 
  -4 -10   2        8.82      -31.10     25.29 o 
  -3 -10   2      320.02      404.40     42.65 o 
  -2 -10   2       10.79       -9.80     24.86 o 
  -1 -10   2      116.92      143.76     31.10 o 
   0 -10   2       39.31      113.57     28.54 o 
   1 -10   2      287.44      324.05     34.93 o 
   2 -10   2      135.85      157.77     29.82 o 
   3 -10   2      104.09      134.45     28.70 o 
   4 -10   2      149.54      213.46     31.20 o 
   5 -10   2       55.30       76.99     25.87 o 
  -5  -9   2       68.37       71.45     12.72 o 
  -4  -9   2      350.74      413.38     18.22 o 
  -3  -9   2        1.38      -31.87     21.24 o 
  -2  -9   2      532.07      515.47     41.21 o 
  -1  -9   2        6.44       -6.55     22.68 o 
   0  -9   2     1028.93     1082.42     56.05 o 
   1  -9   2        0.06      -25.66     19.33 o 
   2  -9   2       64.43       58.73     21.56 o 
   3  -9   2       16.27      -24.60     18.80 o 
   4  -9   2      304.36      311.01     31.10 o 
   5  -9   2       72.83       52.98     24.49 o 
   6  -9   2      226.90      233.27     29.93 o 
  -7  -8   2      161.50      198.33     23.92 o 
  -6  -8   2      257.15      298.02     17.28 o 
  -5  -8   2       90.69      147.74     16.66 o 
  -4  -8   2      445.40      479.21     39.51 o 
  -3  -8   2      358.68      345.30     34.40 o 
  -2  -8   2      462.35      435.60     35.57 o 
  -1  -8   2      145.29      178.42     26.03 o 
   0  -8   2       66.99       29.82     19.01 o 
   1  -8   2      263.47      286.51     27.74 o 
   2  -8   2        2.00      -22.04     14.70 o 
   3  -8   2      549.97      525.00     35.14 o 
   4  -8   2        9.84       -9.64     17.46 o 
   5  -8   2      167.19      163.99     25.72 o 
   6  -8   2      177.70      157.07     27.80 o 
   7  -8   2      111.93      139.88     25.56 o 
   8  -8   2      101.41      101.97     24.70 o 
  -7  -7   2      157.16      155.01     15.71 o 
  -6  -7   2      240.41      231.88     32.85 o 
  -5  -7   2      719.87      729.95     66.75 o 
  -4  -7   2      369.25      455.75     24.69 o 
  -3  -7   2      467.37      462.38     23.16 o 
  -2  -7   2        9.89       -9.76      8.38 o 
  -1  -7   2        8.81      -11.39      7.59 o 
   0  -7   2     1274.55     1176.10     51.63 o 
   1  -7   2       10.69      -17.57     14.38 o 
   2  -7   2     1533.38     1523.74     61.69 o 
   3  -7   2       61.63       41.69     17.04 o 
   4  -7   2     1333.18     1340.90     57.43 o 
   5  -7   2      114.28      110.70     21.78 o 
   6  -7   2      530.36      497.42     34.77 o 
   7  -7   2       43.50       -4.69     21.19 o 
   8  -7   2      295.43      283.85     30.62 o 
  -8  -6   2      309.05      269.92     18.63 o 
  -6  -6   2      838.73      923.29     61.29 o 
  -5  -6   2        6.35       13.83     12.62 o 
  -4  -6   2      389.81      377.55     41.11 o 
  -3  -6   2      221.94      211.67     25.29 o 
  -2  -6   2        8.35      -17.57     11.72 o 
  -1  -6   2      777.38      798.37     26.13 o 
   0  -6   2      434.13      375.06     17.28 o 
   1  -6   2     1362.46     1365.60     54.93 o 
   2  -6   2      789.62      751.60     37.31 o 
   3  -6   2     1157.33      992.35     43.81 o 
   4  -6   2      128.07      111.60     18.21 o 
   5  -6   2      506.66      507.80     31.84 o 
   6  -6   2       15.36        2.18     17.36 o 
   7  -6   2      276.88      261.97     27.74 o 
   8  -6   2        2.01        3.51     18.69 o 
   9  -6   2      229.29      236.67     30.56 o 
  -9  -5   2      268.96      238.13     18.15 o 
  -7  -5   2      994.85     1101.85     55.52 o 
  -6  -5   2       56.72       45.63     13.92 o 
  -5  -5   2       13.51       19.89     13.84 o 
  -4  -5   2      266.37      252.79     34.82 o 
  -3  -5   2      842.84      870.50     39.92 o 
  -2  -5   2      358.67      368.39     17.30 o 
  -1  -5   2     2366.38     2361.37     60.20 o 
   0  -5   2     2111.97     2194.13     51.40 o 
   1  -5   2      535.09      499.45     16.83 o 
   2  -5   2     2374.43     2267.00     51.21 o 
   3  -5   2      149.02      100.16     15.76 o 
   4  -5   2      222.36      163.09     19.54 o 
   5  -5   2       24.03       23.37     13.10 o 
   6  -5   2      753.64      722.75     37.58 o 
   7  -5   2       61.32       61.87     20.39 o 
   8  -5   2     1265.72     1353.30     61.37 o 
   9  -5   2        6.41       11.61     19.54 o 
  10  -5   2      155.51      133.44     28.49 o 
  -9  -4   2       34.90       29.35     12.08 o 
  -8  -4   2      843.83      896.70     50.78 o 
  -7  -4   2       32.94       54.79     20.71 o 
  -6  -4   2      743.27      739.35     41.57 o 
  -5  -4   2      105.82      106.79     13.61 o 
  -4  -4   2     2717.75     2868.19     68.99 o 
  -3  -4   2      126.28      127.09     12.21 o 
  -2  -4   2     3729.03     4166.18    129.80 o 
  -1  -4   2      887.42      876.76     25.32 o 
   0  -4   2     5792.93     5838.67    122.25 o 
   1  -4   2       67.18       41.33      5.68 o 
   2  -4   2      191.67      164.61      8.47 o 
   3  -4   2      670.47      662.92     31.41 o 
   4  -4   2     1006.63     1102.17     44.71 o 
   5  -4   2     3460.03     3586.86    117.00 o 
   6  -4   2       30.53       37.75     14.22 o 
   7  -4   2     1268.75     1323.07     56.21 o 
   8  -4   2        0.12       20.87     20.13 o 
   9  -4   2      633.86      662.44     42.58 o 
  10  -4   2       23.68       51.65     21.51 o 
  -8  -3   2      180.68      200.31     28.38 o 
  -7  -3   2     1174.01     1210.49     56.64 o 
  -6  -3   2      302.53      308.29     27.48 o 
  -5  -3   2     1890.53     1948.00     78.65 o 
  -4  -3   2       58.17       76.82     10.37 o 
  -3  -3   2     5016.43     5488.69    117.95 o 
  -2  -3   2      145.86      190.80     11.35 o 
  -1  -3   2     3245.38     3393.07     73.79 o 
   0  -3   2      473.45      557.23     16.55 o 
   1  -3   2     1797.40     1703.45     38.57 o 
   2  -3   2      781.61      847.25     33.48 o 
   3  -3   2     1644.70     1810.59     61.85 o 
   4  -3   2     1966.71     2208.48     74.79 o 
   5  -3   2     1619.89     1750.58     41.89 o 
   6  -3   2     1018.48     1045.32     46.20 o 
   7  -3   2       78.83       96.16     18.05 o 
   8  -3   2      966.11      990.44     48.81 o 
   9  -3   2        3.54      -23.21     18.05 o 
  10  -3   2      487.22      481.23     36.47 o 
 -10  -2   2      120.24       89.85     13.54 o 
  -8  -2   2      317.97      311.86     30.67 o 
  -7  -2   2      170.13      213.51     25.50 o 
  -6  -2   2      763.61      770.12     40.77 o 
  -5  -2   2       95.35      118.21     17.20 o 
  -4  -2   2     4570.50     4586.53     81.28 o 
  -3  -2   2       47.78       39.49      4.08 o 
  -2  -2   2     8387.86     9357.62    290.92 o 
  -1  -2   2     1778.84     1873.66     42.47 o 
   0  -2   2     2224.54     2280.81     49.66 o 
   1  -2   2      616.03      659.63     16.84 o 
   2  -2   2      754.82      696.66     26.61 o 
   3  -2   2      595.34      742.91     19.14 o 
   4  -2   2     1557.16     1456.49     34.65 o 
   5  -2   2     1139.45     1316.18     38.33 o 
   6  -2   2      695.52      710.12     23.19 o 
   7  -2   2      435.40      519.30     31.63 o 
   8  -2   2      455.94      444.86     33.49 o 
   9  -2   2      321.99      282.36     29.98 o 
  10  -2   2        5.69       -0.48     21.35 o 
  11  -2   2      238.30      215.00     30.62 o 
 -10  -1   2      122.49      104.76     13.29 o 
  -8  -1   2      796.97      831.87     45.88 o 
  -7  -1   2     1408.29     1359.53     58.61 o 
  -6  -1   2     1585.69     1656.50     64.78 o 
  -5  -1   2     1929.19     2043.74     72.60 o 
  -4  -1   2      976.68      998.63     40.99 o 
  -3  -1   2     3308.95     3429.19     60.85 o 
  -2  -1   2       97.55       71.29      4.02 o 
  -1  -1   2     5059.72     4948.87    127.70 o 
   0  -1   2    16347.97    16526.81    410.42 o 
   1  -1   2     8640.75     8601.11    177.89 o 
   2  -1   2     1121.95     1190.98     27.25 o 
   3  -1   2     4926.46     5295.76    109.74 o 
   4  -1   2      810.27      798.87     25.84 o 
   5  -1   2     3272.92     3831.52     83.72 o 
   6  -1   2      513.80      582.70     28.00 o 
   7  -1   2     1232.63     1351.54     52.32 o 
   8  -1   2      296.93      291.04     24.17 o 
   9  -1   2      442.62      399.02     32.32 o 
  10  -1   2      405.17      335.29     31.15 o 
  11  -1   2       47.94       51.49     21.67 o 
 -10   0   2       10.09        1.10      9.42 o 
  -8   0   2       63.42       60.70     20.34 o 
  -7   0   2      338.34      376.55     29.50 o 
  -6   0   2      181.22      184.87     20.98 o 
  -5   0   2      279.28      246.47     20.45 o 
  -4   0   2       31.26       36.15     10.38 o 
  -3   0   2     5854.70     6242.20    182.84 o 
  -2   0   2        4.65       21.13      3.43 o 
  -1   0   2        8.34       11.47      2.28 o 
   0   0   2     7004.37     6574.87    110.27 o 
   1   0   2       60.66       67.69      3.97 o 
   2   0   2      569.92      627.89     21.93 o 
   3   0   2     1437.40     1673.64     52.11 o 
   4   0   2     6029.32     6843.16    197.53 o 
   5   0   2     1053.44     1099.98     40.88 o 
   6   0   2     1624.67     1786.75     62.92 o 
   7   0   2      166.91      176.88     19.75 o 
   8   0   2      555.42      557.79     33.32 o 
   9   0   2      594.44      561.52     36.62 o 
  -8   1   2      551.42      629.70     38.48 o 
  -7   1   2      402.06      363.08     27.48 o 
  -6   1   2      445.04      467.39     28.44 o 
  -5   1   2     2293.71     2301.90     77.45 o 
  -4   1   2      558.23      614.05     27.84 o 
  -3   1   2     7460.40     8223.02    236.50 o 
  -2   1   2       68.04       62.05      5.51 o 
  -1   1   2     7161.40     7104.42    145.78 o 
   0   1   2      667.79      780.96     29.60 o 
   1   1   2    10337.85    10728.31    302.40 o 
   2   1   2      580.98      666.96     23.31 o 
   3   1   2     4787.03     4998.60    145.37 o 
   4   1   2      461.76      532.03     23.48 o 
   5   1   2     1389.74     1648.24     57.22 o 
   6   1   2        7.67       -9.32      8.09 o 
   7   1   2     4100.41     4353.41    138.50 o 
   8   1   2       16.00       10.86     14.27 o 
   9   1   2     1380.79     1376.40     61.43 o 
  10   1   2      165.76      160.21     25.93 o 
  -8   2   2        4.94      -21.25     14.16 o 
  -7   2   2      567.43      542.94     31.99 o 
  -6   2   2      833.40      782.04     36.25 o 
  -5   2   2     2737.27     3003.57     96.08 o 
  -4   2   2     3526.29     3848.85    117.00 o 
  -3   2   2    10234.72    11343.16    322.04 o 
  -2   2   2       58.40       56.95      5.11 o 
  -1   2   2     2956.00     3377.66     57.94 o 
   0   2   2       37.76        8.70      3.42 o 
   1   2   2       57.37       76.99      6.07 o 
   2   2   2     7966.45     7897.26    224.57 o 
   3   2   2     2358.68     2556.34     78.57 o 
   4   2   2     2364.86     2539.20     80.38 o 
   5   2   2      969.87      986.60     39.76 o 
   6   2   2     2109.42     2336.02     80.38 o 
   7   2   2       75.81       70.02     16.35 o 
   8   2   2     1220.92     1246.84     55.04 o 
   9   2   2       14.46       23.59     18.00 o 
  10   2   2      338.94      367.61     32.48 o 
  11   2   2        2.23      -10.23     18.16 o 
  -9   3   2        1.65       -1.33     16.77 o 
  -8   3   2      319.88      297.16     27.26 o 
  -7   3   2       17.72      -14.70     10.35 o 
  -6   3   2     1836.87     1990.32     49.33 o 
  -5   3   2      240.12      258.53     15.79 o 
  -4   3   2    14167.80    16040.27    323.77 o 
  -3   3   2     1056.50     1147.08     33.37 o 
  -2   3   2     2932.85     3253.30     68.23 o 
  -1   3   2       96.99      116.74      4.65 o 
   0   3   2     1824.06     1505.45     60.89 o 
   1   3   2     2050.30     1955.26     55.33 o 
   2   3   2      791.21      781.74     16.35 o 
   3   3   2     5454.57     5719.34    119.74 o 
   4   3   2     1534.46     1645.16     56.80 o 
   5   3   2     5352.60     5737.43    173.00 o 
   6   3   2      392.59      354.19     24.28 o 
   7   3   2     1564.18     1607.52     63.61 o 
   8   3   2        1.28      -13.58     12.46 o 
   9   3   2     1331.06     1326.79     61.11 o 
  10   3   2       13.61       16.61     19.49 o 
  11   3   2      242.45      254.30     31.20 o 
  -8   4   2      100.35      119.91     20.29 o 
  -7   4   2     3551.84     3625.61    119.87 o 
  -6   4   2      333.80      324.53     23.59 o 
  -5   4   2      872.45      938.82     31.83 o 
  -4   4   2      696.81      674.41     40.16 o 
  -3   4   2     3402.70     3783.33     80.03 o 
  -2   4   2     1078.40     1262.45     29.68 o 
  -1   4   2     2269.71     2182.74     39.31 o 
   0   4   2        7.25        2.71      2.68 o 
   1   4   2     3479.09     3234.13     65.40 o 
   2   4   2     1006.63      924.54     19.51 o 
   3   4   2     6836.14     7042.31    146.83 o 
   4   4   2      161.16      136.52     16.16 o 
   5   4   2      686.94      713.75     33.91 o 
   6   4   2     1935.91     2092.50     75.53 o 
   7   4   2        1.64        0.53     11.82 o 
   8   4   2     1305.90     1360.49     59.94 o 
   9   4   2       52.70       40.84     18.85 o 
  10   4   2      591.12      596.06     41.31 o 
  -8   5   2      401.90      390.45     29.87 o 
  -7   5   2      430.95      427.72     30.99 o 
  -6   5   2     1285.02     1328.92     53.18 o 
  -5   5   2      347.20      350.36     23.32 o 
  -4   5   2     1815.95     1776.74     61.16 o 
  -3   5   2      165.19      197.77      9.77 o 
  -2   5   2     1928.97     1870.17     41.71 o 
  -1   5   2       13.95       25.48      5.10 o 
   0   5   2     6370.46     6535.33    119.53 o 
   1   5   2        0.55        6.48      5.58 o 
   2   5   2     5349.06     5646.67     97.44 o 
   3   5   2        1.93       -4.70      8.04 o 
   4   5   2     2227.71     2327.40     56.17 o 
   5   5   2      718.88      787.05     27.07 o 
   6   5   2        3.48      -11.50      9.59 o 
   7   5   2       11.31       22.68     13.68 o 
   8   5   2      583.81      551.77     36.99 o 
   9   5   2      701.96      625.44     41.20 o 
  10   5   2       33.74       28.49     20.82 o 
  -8   6   2      128.03      110.43     21.78 o 
  -7   6   2      308.84      318.78     27.64 o 
  -6   6   2       20.89      -22.60     15.07 o 
  -5   6   2      731.78      777.41     36.41 o 
  -4   6   2      571.99      601.92     29.54 o 
  -3   6   2      802.03      801.69     33.96 o 
  -2   6   2      104.40       86.50     10.24 o 
  -1   6   2     5754.68     6141.47    172.03 o 
   0   6   2      409.13      354.96     16.25 o 
   1   6   2     2276.65     2273.21     42.99 o 
   2   6   2      129.95      120.25      7.61 o 
   3   6   2        4.95       -6.25      4.17 o 
   4   6   2       66.59       56.75     10.04 o 
   5   6   2     1419.96     1462.97     41.96 o 
   6   6   2        7.40      -13.37     11.66 o 
   7   6   2      997.92     1045.32     50.99 o 
   8   6   2      508.88      505.19     37.70 o 
   9   6   2        1.26      -11.82     17.68 o 
  10   6   2      408.04      436.40     39.13 o 
  -7   7   2      474.79      452.06     31.63 o 
  -6   7   2      176.29      148.34     20.66 o 
  -5   7   2      482.79      436.13     27.74 o 
  -4   7   2      573.17      617.73     32.31 o 
  -3   7   2      432.20      503.17     28.54 o 
  -2   7   2     1053.02     1122.22     48.60 o 
  -1   7   2      503.16      482.88     29.82 o 
   0   7   2     1800.90     1778.80     35.64 o 
   1   7   2      168.51      129.65      9.13 o 
   2   7   2     2100.78     2213.61     43.57 o 
   3   7   2        8.51       -8.04      5.36 o 
   4   7   2      700.95      694.03     25.63 o 
   5   7   2      105.16       96.13     13.62 o 
   6   7   2     1282.95     1412.48     44.17 o 
   7   7   2      361.83      365.11     31.74 o 
   8   7   2      393.68      436.51     36.74 o 
   9   7   2      349.30      386.40     36.53 o 
  -7   8   2       83.19       76.99     21.35 o 
  -6   8   2      374.12      359.67     28.97 o 
  -5   8   2      144.09      146.80     21.03 o 
  -4   8   2      517.86      458.12     29.23 o 
  -3   8   2      764.46      761.54     28.08 o 
  -2   8   2       94.41      100.82     12.78 o 
  -1   8   2     2048.30     2109.50     54.59 o 
   0   8   2       82.10       80.37     11.81 o 
   1   8   2     1239.32     1262.37     36.04 o 
   2   8   2       33.04       10.48      7.70 o 
   3   8   2      712.50      674.62     43.78 o 
   4   8   2       10.56      -13.58      9.05 o 
   5   8   2      852.51      881.44     32.93 o 
   6   8   2      225.45      177.89     25.29 o 
   7   8   2      703.48      716.04     43.38 o 
   8   8   2        4.17      -13.79     18.90 o 
   9   8   2      304.39      296.15     32.85 o 
  -6   9   2       64.27       92.65     21.24 o 
  -5   9   2      498.78      517.70     25.95 o 
  -4   9   2      109.45      135.94     17.28 o 
  -3   9   2      836.01      902.58     33.03 o 
  -2   9   2     1118.88     1133.27     36.82 o 
  -1   9   2       26.04       29.79     13.92 o 
   0   9   2      465.76      430.99     21.38 o 
   1   9   2      780.31      787.55     28.70 o 
   2   9   2      875.21      927.38     31.10 o 
   3   9   2      385.05      330.84     46.27 o 
   4   9   2      586.40      607.61     27.02 o 
   5   9   2       11.17      -17.67     11.78 o 
   6   9   2      525.71      530.02     27.49 o 
   7   9   2        1.24      -18.77     12.51 o 
   8   9   2      221.41      248.39     31.58 o 
  -6  10   2      136.67      144.64     20.50 o 
  -5  10   2       82.51       76.39     17.45 o 
  -4  10   2      260.45      261.89     30.22 o 
  -3  10   2       13.76       21.56     14.90 o 
  -2  10   2      370.74      405.84     23.60 o 
  -1  10   2        0.47       -9.75     21.83 o 
   0  10   2     1117.01     1106.80     53.34 o 
   1  10   2      737.81      765.54     44.77 o 
   2  10   2      256.13      252.65     33.01 o 
   3  10   2      279.04      267.66     32.37 o 
   4  10   2      296.59      282.11     21.43 o 
   5  10   2      357.12      322.45     37.16 o 
   6  10   2       12.90      -23.04     15.36 o 
   7  10   2       93.82      105.85     19.22 o 
  -5  11   2       88.72       69.26     37.03 o 
  -4  11   2       15.37       -8.71     14.79 o 
  -3  11   2      425.11      443.39     26.37 o 
  -2  11   2       73.19       88.08     18.09 o 
  -1  11   2     1123.05     1116.06     56.58 o 
   0  11   2        0.18      -29.31     19.54 o 
   1  11   2      235.45      210.53     31.15 o 
   2  11   2      122.22       83.49     26.25 o 
   3  11   2      261.86      270.01     36.21 o 
   4  11   2      157.85      178.26     33.49 o 
   5  11   2       62.24       61.56     17.03 o 
   6  11   2      132.18      150.13     22.65 o 
  -3  12   2        0.00       21.61     16.53 o 
  -2  12   2      385.90      469.79     39.56 o 
  -1  12   2        0.29      -32.26     21.51 o 
   0  12   2      228.65      223.21     34.40 o 
   1  12   2       19.94      -15.39     24.33 o 
   2  12   2      103.40      106.60     33.17 o 
   3  12   2       30.50      -34.81     23.21 o 
   4  12   2       62.51       32.91     30.19 o 
  -3 -10   3        1.58        5.32     26.52 o 
  -2 -10   3      206.04      252.43     36.10 o 
  -1 -10   3       33.18       25.77     26.62 o 
   0 -10   3      255.71      253.77     33.92 o 
   1 -10   3      149.82      122.68     30.56 o 
   2 -10   3       85.81       76.09     27.10 o 
   3 -10   3       37.19       18.80     24.44 o 
   4 -10   3      177.17      220.54     33.44 o 
  -4  -9   3       47.88       47.02     27.00 o 
  -3  -9   3      159.49      166.44     31.31 o 
  -2  -9   3       17.18        0.32     23.59 o 
  -1  -9   3      266.85      276.29     33.76 o 
   0  -9   3        3.54       -8.14     23.27 o 
   1  -9   3      369.83      455.46     37.75 o 
   2  -9   3        3.21      -29.31     19.54 o 
   3  -9   3      159.42      182.15     28.59 o 
   4  -9   3        4.01      -18.53     22.89 o 
   5  -9   3      133.16      142.06     27.90 o 
   6  -9   3        4.33       -1.01     24.65 o 
  -6  -8   3      125.18      189.61     34.29 o 
  -5  -8   3      207.59      221.01     22.07 o 
  -4  -8   3      171.57      199.08     21.15 o 
  -3  -8   3       51.04       61.83     15.46 o 
  -2  -8   3      538.92      591.11     43.65 o 
  -1  -8   3      152.06      124.11     26.78 o 
   0  -8   3      524.49      596.27     40.83 o 
   1  -8   3       34.74       -7.98     18.90 o 
   2  -8   3      544.38      610.27     39.23 o 
   3  -8   3        9.87        2.29     18.10 o 
   4  -8   3      442.66      485.12     35.20 o 
   5  -8   3       57.07       64.80     23.27 o 
   6  -8   3      307.67      315.53     31.95 o 
   7  -8   3       99.58       78.91     24.76 o 
  -7  -7   3        0.14       -5.70     24.12 o 
  -6  -7   3      465.64      533.36     29.85 o 
  -5  -7   3       82.02      108.54     19.25 o 
  -4  -7   3     1249.14     1362.09     45.54 o 
  -3  -7   3       25.39       36.05     13.55 o 
  -2  -7   3      388.01      366.04     20.35 o 
  -1  -7   3       51.86       52.30     11.04 o 
   0  -7   3       35.13       11.98     15.87 o 
   1  -7   3      426.91      403.71     31.04 o 
   2  -7   3       65.71       47.23     18.42 o 
   3  -7   3      436.30      440.87     31.68 o 
   4  -7   3        0.86      -15.87     15.65 o 
   5  -7   3      595.10      592.65     37.58 o 
   6  -7   3       16.28       -9.05     17.52 o 
   7  -7   3       86.00       39.19     23.80 o 
   8  -7   3        8.09        1.86     21.30 o 
  -7  -6   3      480.95      502.69     40.84 o 
  -6  -6   3       62.88       60.47     17.49 o 
  -5  -6   3      221.79      221.37     20.09 o 
  -4  -6   3        4.44      -16.73     11.16 o 
  -3  -6   3      169.01      182.12     16.05 o 
  -2  -6   3      507.91      515.53     22.34 o 
  -1  -6   3      253.45      230.49     14.95 o 
   0  -6   3      909.97      787.78     26.00 o 
   1  -6   3      167.77      146.32     21.40 o 
   2  -6   3     1269.79     1348.56     56.10 o 
   3  -6   3        7.27        2.08     14.22 o 
   4  -6   3     1073.69     1008.59     46.74 o 
   5  -6   3        0.55        7.88     15.33 o 
   6  -6   3      944.71      977.72     48.55 o 
   7  -6   3        3.50      -25.00     16.67 o 
   8  -6   3      437.59      409.35     34.18 o 
   9  -6   3       11.24        7.56     22.74 o 
  -8  -5   3      296.22      256.70     32.05 o 
  -7  -5   3      151.58      130.98     27.53 o 
  -6  -5   3      112.82      118.69     17.34 o 
  -5  -5   3       40.03        3.50     12.25 o 
  -4  -5   3      130.93      144.88     15.45 o 
  -3  -5   3      784.93      849.55     29.53 o 
  -2  -5   3      955.20      982.30     30.83 o 
  -1  -5   3        6.72       -2.96      7.30 o 
   0  -5   3     2361.38     2507.03     58.77 o 
   1  -5   3      892.48      816.86     24.38 o 
   2  -5   3     1225.51     1245.57     50.25 o 
   3  -5   3      409.06      344.50     25.13 o 
   4  -5   3      694.30      681.28     35.98 o 
   5  -5   3      452.72      431.29     29.23 o 
   6  -5   3        7.86       -1.44     13.79 o 
   7  -5   3      313.95      290.35     28.01 o 
   8  -5   3      333.73      299.24     30.88 o 
   9  -5   3      611.40      577.06     40.08 o 
  10  -5   3       15.09        0.80     23.06 o 
  -8  -4   3      196.60      218.84     31.89 o 
  -7  -4   3      127.31      103.03     25.45 o 
  -6  -4   3       77.95       42.17     19.01 o 
  -5  -4   3      642.40      660.61     26.91 o 
  -4  -4   3       97.41       84.03     12.57 o 
  -3  -4   3     3030.46     3252.35     76.02 o 
  -2  -4   3      136.53      125.98     11.73 o 
  -1  -4   3     3740.48     3977.86    133.31 o 
   0  -4   3      599.16      576.11     19.13 o 
   1  -4   3      858.49      844.35     36.41 o 
   2  -4   3      725.05      684.72     19.87 o 
   3  -4   3       52.04       46.15      6.11 o 
   4  -4   3     1226.53     1210.91     49.13 o 
   5  -4   3     1165.77     1181.10     49.61 o 
   6  -4   3      635.39      599.63     33.96 o 
   7  -4   3      307.64      325.60     27.64 o 
   8  -4   3     1312.17     1237.10     57.06 o 
   9  -4   3       39.81       20.82     21.19 o 
  10  -4   3      201.85      193.81     30.72 o 
  -9  -3   3      133.79      149.41     30.56 o 
  -8  -3   3      264.11      266.55     31.63 o 
  -7  -3   3       85.14       94.56     23.75 o 
  -6  -3   3      480.24      514.35     34.88 o 
  -5  -3   3      282.74      286.05     17.86 o 
  -4  -3   3     1698.68     1839.65     48.31 o 
  -3  -3   3       29.24       36.91      8.39 o 
  -2  -3   3     3847.42     4311.22    117.05 o 
  -1  -3   3        0.45        0.08      8.09 o 
   0  -3   3     1122.86     1130.49     29.09 o 
   1  -3   3      871.12      853.43     22.90 o 
   2  -3   3     1255.52     1175.56     29.05 o 
   3  -3   3     3078.55     2959.13     64.35 o 
   4  -3   3     2231.81     2473.09     83.46 o 
   5  -3   3     1664.42     1786.16     65.84 o 
   6  -3   3      696.08      672.98     35.93 o 
   7  -3   3      468.93      505.09     32.48 o 
   8  -3   3       60.49       62.46     19.97 o 
   9  -3   3      627.74      588.98     39.87 o 
  10  -3   3      142.60      139.08     26.30 o 
  -9  -2   3      112.64       96.48     26.89 o 
  -8  -2   3      246.69      291.31     32.59 o 
  -7  -2   3      622.34      663.34     40.67 o 
  -6  -2   3      470.97      496.67     33.23 o 
  -5  -2   3     1219.38     1463.22     59.30 o 
  -4  -2   3      532.67      587.55     22.01 o 
  -3  -2   3     3873.54     4172.25     91.57 o 
  -2  -2   3      502.94      461.20     16.64 o 
  -1  -2   3     1343.96     1286.08     31.92 o 
   0  -2   3      250.35      284.06     12.62 o 
   1  -2   3     3351.76     3331.88     71.10 o 
   2  -2   3     2381.22     2406.60     52.71 o 
   3  -2   3     7850.00     8370.39    171.18 o 
   4  -2   3      721.40      717.19     20.56 o 
   5  -2   3     3883.66     4253.60     92.05 o 
   6  -2   3      771.59      849.58     26.10 o 
   7  -2   3     1196.23     1177.17     51.90 o 
   8  -2   3      130.25      148.87     23.00 o 
   9  -2   3      793.87      730.68     43.65 o 
  10  -2   3      152.62      147.86     27.10 o 
  11  -2   3      164.40      164.42     28.86 o 
  -9  -1   3      164.13      230.13     32.48 o 
  -8  -1   3        0.60      -16.93     18.21 o 
  -7  -1   3      610.74      650.83     39.60 o 
  -6  -1   3      662.37      625.60     36.30 o 
  -5  -1   3     1691.68     1669.22     63.98 o 
  -4  -1   3      260.92      276.36     12.73 o 
  -3  -1   3     1130.94     1080.04     29.59 o 
  -2  -1   3      661.51      542.18     13.03 o 
  -1  -1   3       78.28       92.38      6.84 o 
   0  -1   3      448.04      396.03     15.41 o 
   1  -1   3     3509.38     3610.59    110.61 o 
   2  -1   3      546.07      491.88     17.01 o 
   3  -1   3      187.82      183.32     12.88 o 
   4  -1   3     2867.92     2994.30    180.26 o 
   5  -1   3     1513.34     1637.86     40.50 o 
   6  -1   3     2188.81     2422.44     57.69 o 
   7  -1   3      176.46      163.62     14.30 o 
   8  -1   3      663.72      719.52     26.93 o 
   9  -1   3       19.04      -16.72     17.94 o 
  10  -1   3      105.77      100.74     26.14 o 
  11  -1   3       98.90       58.62     23.37 o 
  -9   0   3       30.50        5.70     20.93 o 
  -8   0   3     1133.99     1117.92     54.61 o 
  -7   0   3      617.26      597.61     36.73 o 
  -6   0   3     2066.94     2116.75     54.08 o 
  -5   0   3     1046.21      998.80     29.95 o 
  -4   0   3     4376.82     4848.76    105.09 o 
  -3   0   3       24.64       34.85      5.70 o 
  -2   0   3     4199.25     4559.12     78.54 o 
  -1   0   3      660.10      695.67     16.56 o 
   0   0   3     8647.97     8650.50    203.36 o 
   1   0   3    52406.76    52444.82   1044.39 o 
   2   0   3      537.26      508.97     14.30 o 
   3   0   3     2213.37     2668.96     58.12 o 
   4   0   3      132.95      149.73     11.98 o 
   5   0   3     3797.34     4457.15    133.55 o 
   6   0   3      664.58      607.77     29.22 o 
   7   0   3     1942.10     2226.53     77.24 o 
   8   0   3      380.87      362.76     26.78 o 
   9   0   3     1360.70     1430.43     61.16 o 
  -9   1   3      306.91      314.10     32.48 o 
  -8   1   3       54.65       49.46     20.87 o 
  -7   1   3      392.66      440.29     31.74 o 
  -6   1   3        9.43        4.79     11.77 o 
  -5   1   3     1913.36     2085.26     73.03 o 
  -4   1   3      125.64      133.07     12.41 o 
  -3   1   3     4497.58     4939.26    206.72 o 
  -2   1   3      109.82      118.25      7.60 o 
  -1   1   3     2264.53     2257.90     59.80 o 
   0   1   3       20.05       34.34      3.54 o 
   1   1   3       13.51        0.21      3.49 o 
   2   1   3     1214.02     1131.39     37.15 o 
   3   1   3     3687.57     4054.05    119.34 o 
   4   1   3     1156.21     1142.73     40.29 o 
   5   1   3      169.16      213.67     15.97 o 
   6   1   3      677.42      702.04     32.42 o 
   7   1   3      137.73      154.52     20.29 o 
   8   1   3     1498.43     1730.06     67.55 o 
   9   1   3      119.41      112.51     23.32 o 
  10   1   3      212.35      206.17     27.16 o 
  -8   2   3      265.94      279.49     28.65 o 
  -7   2   3      300.94      280.44     26.19 o 
  -6   2   3      293.83      345.72     24.70 o 
  -5   2   3      393.87      432.30     25.87 o 
  -4   2   3     1230.46     1413.98     51.15 o 
  -3   2   3     1908.63     1924.91     45.72 o 
  -2   2   3     2604.54     2959.09     64.99 o 
  -1   2   3     1959.01     2069.83     54.78 o 
   0   2   3      236.29      152.86      6.68 o 
   1   2   3     1811.85     1511.44     34.16 o 
   2   2   3     3241.41     3530.11    104.28 o 
   3   2   3     4950.49     4865.64    142.44 o 
   4   2   3     1146.56     1127.45     40.77 o 
   5   2   3     4226.44     4504.00    136.91 o 
   6   2   3       69.31       46.43     12.62 o 
   7   2   3     3674.12     4038.77    130.31 o 
   9   2   3     2114.42     2240.74     86.28 o 
  10   2   3        0.38      -12.67     15.87 o 
  11   2   3      492.30      462.97     37.75 o 
  -7   3   3      649.88      646.95     42.96 o 
  -6   3   3       11.81       -3.95      9.35 o 
  -5   3   3     3002.01     3147.23     74.12 o 
  -4   3   3      156.95      123.88     10.11 o 
  -3   3   3     7225.29     7537.63    128.30 o 
  -2   3   3       81.50       87.17      5.12 o 
  -1   3   3     1128.46     1022.68     20.01 o 
   0   3   3     1771.62     1435.98     33.13 o 
   1   3   3     6440.61     6168.63    104.21 o 
   2   3   3      554.72      502.16     13.68 o 
   3   3   3     3282.30     3498.55    105.45 o 
   4   3   3     2593.60     2443.65     78.30 o 
   5   3   3     1876.61     1959.90     67.76 o 
   6   3   3     1326.51     1446.61     56.00 o 
   7   3   3      258.49      198.71     23.21 o 
   8   3   3      637.06      679.42     39.55 o 
   9   3   3      186.46      187.16     27.90 o 
  10   3   3      483.63      468.93     37.06 o 
  11   3   3       12.64       -0.80     18.85 o 
  -7   4   3     1367.37     1313.75     54.72 o 
  -6   4   3     3706.00     3827.67     85.99 o 
  -5   4   3      805.62      743.61     39.82 o 
  -4   4   3      273.28      323.69     14.11 o 
  -3   4   3      298.28      367.62     11.72 o 
  -2   4   3     3494.58     3438.25     60.81 o 
  -1   4   3       43.99       27.84      3.35 o 
   0   4   3     5956.77     5912.13    100.34 o 
   1   4   3      488.99      445.49     11.28 o 
   2   4   3     6988.11     6980.53    285.31 o 
   3   4   3     3967.85     4082.09     87.92 o 
   4   4   3     2484.08     2471.28     80.16 o 
   5   4   3     2388.69     2569.75     85.70 o 
   6   4   3      595.47      565.83     31.62 o 
   7   4   3     1889.67     1991.89     75.00 o 
   8   4   3      231.90      224.22     25.77 o 
   9   4   3      639.50      640.93     41.63 o 
  10   4   3        4.62       -3.94     19.65 o 
  11   4   3      300.22      321.87     34.34 o 
  -6   5   3      485.68      458.55     29.13 o 
  -5   5   3        3.35        6.28     10.54 o 
  -4   5   3      147.10      128.24      9.65 o 
  -3   5   3     1471.13     1608.04     32.23 o 
  -2   5   3      509.05      582.94     14.73 o 
  -1   5   3     2955.63     2907.52     52.30 o 
   0   5   3       80.00       72.02      5.60 o 
   1   5   3     8545.59     8801.38    148.56 o 
   2   5   3     1214.47     1267.73     26.11 o 
   3   5   3     1338.72     1306.44     33.84 o 
   4   5   3      124.71      119.08     10.69 o 
   5   5   3     3508.72     3765.07    120.09 o 
   6   5   3     1672.15     1834.65     68.88 o 
   7   5   3      172.26      201.74     21.67 o 
   8   5   3      429.66      456.31     33.81 o 
   9   5   3      295.34      293.60     30.88 o 
  10   5   3      391.31      410.68     36.69 o 
  -6   6   3      415.99      298.39     25.56 o 
  -5   6   3      293.11      260.05     21.88 o 
  -4   6   3     1447.25     1482.87     45.83 o 
  -3   6   3      806.25      809.39     25.90 o 
  -2   6   3     1665.94     1742.41     34.16 o 
  -1   6   3     1182.22     1180.01     26.23 o 
   0   6   3     5366.37     5287.47    105.90 o 
   1   6   3     2375.55     2352.99     58.31 o 
   2   6   3      935.61      862.32     20.32 o 
   3   6   3      157.49      154.82     12.08 o 
   4   6   3     2162.13     2063.26     51.54 o 
   5   6   3      355.41      320.68     18.05 o 
   6   6   3     1844.08     2021.76     75.37 o 
   7   6   3       75.94       56.49     17.36 o 
   8   6   3     1200.05     1191.48     57.75 o 
   9   6   3      598.63      598.94     41.78 o 
  10   6   3      144.61      140.25     29.18 o 
  -6   7   3      303.60      259.31     24.70 o 
  -5   7   3        7.10      -13.14     10.85 o 
  -4   7   3      558.84      509.57     28.19 o 
  -3   7   3     1139.57     1163.40     34.97 o 
  -2   7   3     1361.85     1196.16     34.68 o 
  -1   7   3      457.58      426.74     13.25 o 
   0   7   3     1006.44      949.32     22.14 o 
   1   7   3      173.08      123.45      8.56 o 
   2   7   3      239.25      179.27     11.58 o 
   3   7   3      685.18      671.95     18.67 o 
   4   7   3       32.09       -4.92      8.02 o 
   5   7   3     1106.18     1173.50     36.87 o 
   6   7   3      459.71      411.08     22.60 o 
   7   7   3      746.72      777.25     43.65 o 
   8   7   3      355.42      329.70     32.59 o 
   9   7   3      239.46      230.45     29.93 o 
  10   7   3      253.84      266.60     33.60 o 
  -8   8   3       13.84       -7.82     22.36 o 
  -7   8   3      331.32      312.98     37.43 o 
  -6   8   3       97.70       90.25     26.68 o 
  -5   8   3      795.19      749.19     30.20 o 
  -4   8   3      106.23       98.87     14.72 o 
  -3   8   3     1046.89     1023.82     33.15 o 
  -2   8   3      446.47      433.75     20.78 o 
  -1   8   3      528.18      522.35     21.88 o 
   0   8   3     1297.23     1322.67     40.09 o 
   1   8   3      216.53      200.70     11.40 o 
   2   8   3     1370.35     1489.04     56.26 o 
   3   8   3      192.57      158.24     10.63 o 
   4   8   3      955.36      927.02     31.18 o 
   5   8   3        0.81      -15.36     10.24 o 
   6   8   3     1115.69     1119.13     42.50 o 
   7   8   3      218.14      173.31     27.00 o 
   8   8   3     1232.52     1229.01     60.95 o 
   9   8   3       32.35       23.53     21.88 o 
  -7   9   3        9.50       12.30     22.26 o 
  -6   9   3      290.19      264.47     32.85 o 
  -5   9   3      156.70      168.27     18.37 o 
  -4   9   3      284.16      317.68     58.52 o 
  -3   9   3        9.97       23.17     11.82 o 
  -2   9   3      324.29      387.04     21.60 o 
  -1   9   3      344.18      319.08     18.78 o 
   0   9   3       80.73       75.57     12.86 o 
   1   9   3      274.93      244.03     17.08 o 
   2   9   3      219.61      189.48     15.55 o 
   3   9   3      195.10      192.54     17.02 o 
   4   9   3      200.16      187.85     17.13 o 
   5   9   3      794.70      789.25     31.70 o 
   6   9   3       20.44       19.28     13.67 o 
   7   9   3      550.97      543.82     28.93 o 
   8   9   3        3.61      -20.18     19.06 o 
  -6  10   3        0.30      -29.66     22.04 o 
  -5  10   3      241.58      286.30     34.66 o 
  -4  10   3      141.98      117.39     17.76 o 
  -3  10   3      829.44      878.07     79.58 o 
  -2  10   3       90.69      125.30     19.11 o 
  -1  10   3      163.00      192.30     20.10 o 
   0  10   3        0.49      -12.56     12.99 o 
   1  10   3     1009.85      985.01     50.14 o 
   2  10   3      826.21      732.28     44.77 o 
   3  10   3      483.65      460.64     23.64 o 
   4  10   3      634.36      646.34     29.17 o 
   5  10   3      233.00      241.74     20.71 o 
   6  10   3      247.27      254.95     21.96 o 
   7  10   3        9.26      -22.95     15.30 o 
  -5  11   3       17.80        9.90     23.48 o 
  -4  11   3      236.40      248.44     21.78 o 
  -3  11   3        0.07      -11.50     15.58 o 
  -2  11   3      889.74      846.76     34.02 o 
  -1  11   3        7.23       29.30     14.85 o 
   0  11   3      681.78      628.43     41.41 o 
   1  11   3       59.15       10.06     22.20 o 
   2  11   3      196.06      237.16     34.40 o 
   3  11   3      214.56      207.18     32.05 o 
   4  11   3      273.72      253.82     35.30 o 
   5  11   3       59.77       39.24     19.01 o 
   6  11   3       67.98       71.87     17.12 o 
  -4  12   3        4.42       24.28     26.25 o 
  -3  12   3      314.68      369.48     26.25 o 
  -2  12   3       11.46       29.67     16.18 o 
  -1  12   3      278.30      323.89     35.41 o 
   0  12   3        3.15      -32.11     21.40 o 
   1  12   3      338.38      309.46     35.57 o 
   3  12   3       96.48       76.51     28.97 o 
   4  12   3       61.47       27.79     28.11 o 
   5  12   3      162.17      166.82     38.18 o 
  -1  13   3        1.61      -31.63     21.08 o 
   0  13   3      158.99      162.24     31.26 o 
   1  13   3        0.06      -19.54     26.30 o 
   2  13   3       69.23       89.03     30.09 o 
   0 -10   4       20.84        9.10     26.84 o 
   1 -10   4      276.05      266.97     35.62 o 
   2 -10   4       45.07       -1.60     25.56 o 
   3 -10   4       18.25      -24.92     24.06 o 
  -3  -9   4       12.70        1.49     24.81 o 
  -2  -9   4      195.59      248.87     35.78 o 
  -1  -9   4        2.28       -5.27     23.96 o 
   0  -9   4      283.07      271.12     33.65 o 
   1  -9   4        7.27      -23.69     21.99 o 
   2  -9   4      110.67      105.43     27.00 o 
   3  -9   4       22.76      -23.00     22.26 o 
   4  -9   4      267.24      259.68     32.00 o 
   5  -9   4       24.06       63.68     26.03 o 
  -5  -8   4       38.49       50.10     18.86 o 
  -4  -8   4       78.16       84.11     19.04 o 
  -3  -8   4      281.44      303.05     22.53 o 
  -2  -8   4       47.25       60.70     24.76 o 
  -1  -8   4      372.53      391.88     36.10 o 
   0  -8   4      174.11      162.24     29.34 o 
   1  -8   4      336.16      362.66     34.56 o 
   2  -8   4      133.33      122.46     26.25 o 
   3  -8   4      440.79      450.88     36.37 o 
   4  -8   4       31.80       11.02     20.45 o 
   5  -8   4      380.13      381.61     34.61 o 
   6  -8   4        5.37       -2.08     21.51 o 
   7  -8   4      272.51      289.17     32.64 o 
  -6  -7   4       24.11       35.00     18.40 o 
  -5  -7   4      289.58      345.21     24.69 o 
  -4  -7   4      244.96      330.47     24.11 o 
  -3  -7   4      513.56      549.17     27.38 o 
  -2  -7   4      159.30      190.63     18.69 o 
  -1  -7   4      204.92      203.24     28.01 o 
   0  -7   4      472.11      489.38     36.26 o 
   1  -7   4      153.89      135.88     23.80 o 
   2  -7   4      509.78      566.04     37.05 o 
   3  -7   4       84.69      106.86     21.94 o 
   4  -7   4      478.00      503.01     35.30 o 
   5  -7   4       44.02       51.22     20.61 o 
   6  -7   4      345.79      313.19     31.04 o 
   7  -7   4        0.63      -12.73     19.91 o 
   8  -7   4      144.68      136.31     27.48 o 
  -7  -6   4       59.70       92.96     28.70 o 
  -6  -6   4      569.05      634.79     31.67 o 
  -5  -6   4       75.82       81.48     22.42 o 
  -4  -6   4      295.43      350.51     23.18 o 
  -3  -6   4        7.60        7.20     13.76 o 
  -2  -6   4      121.02      142.70     14.93 o 
  -1  -6   4       54.93       27.88     10.67 o 
   0  -6   4      166.18      164.84     16.08 o 
   1  -6   4      468.51      434.22     30.94 o 
   2  -6   4      166.02      164.26     23.27 o 
   3  -6   4     1073.25     1047.29     49.18 o 
   4  -6   4       63.10       40.79     18.53 o 
   5  -6   4      430.31      410.79     30.99 o 
   6  -6   4       23.41       12.73     16.99 o 
   7  -6   4      207.30      202.07     28.65 o 
   8  -6   4       81.49       27.74     24.12 o 
   9  -6   4      114.42      103.08     25.77 o 
  -7  -5   4      364.64      364.04     35.51 o 
  -6  -5   4       48.63       33.28     16.15 o 
  -5  -5   4       12.67      -16.39     10.93 o 
  -4  -5   4       28.85        6.92     15.65 o 
  -3  -5   4      856.80      980.25     33.19 o 
  -2  -5   4      444.99      423.70     20.74 o 
  -1  -5   4      929.83      965.10     30.31 o 
   0  -5   4      225.97      178.43     16.93 o 
   1  -5   4      822.18      785.17     32.15 o 
   2  -5   4     1517.66     1502.93     59.62 o 
   3  -5   4      561.25      551.67     33.27 o 
   4  -5   4      397.91      372.88     28.28 o 
   5  -5   4      506.82      517.44     33.44 o 
   6  -5   4      978.89      947.32     46.68 o 
   7  -5   4       57.62       50.37     19.81 o 
   8  -5   4      488.52      511.26     38.92 o 
   9  -5   4       61.79       34.45     23.27 o 
  -8  -4   4       16.90        9.96     24.17 o 
  -7  -4   4      109.43      122.52     27.32 o 
  -6  -4   4       25.58       11.50     19.01 o 
  -5  -4   4        5.84      -16.10     10.73 o 
  -4  -4   4     1246.48     1377.44     41.42 o 
  -3  -4   4       93.70       77.98     12.39 o 
  -2  -4   4      709.85      773.98     26.48 o 
  -1  -4   4       20.33        5.82      8.07 o 
   0  -4   4     1805.50     1845.21     45.66 o 
   1  -4   4      226.45      167.81     14.11 o 
   2  -4   4      945.56      951.82     26.56 o 
   3  -4   4      206.71      172.31     10.80 o 
   4  -4   4     1505.88     1528.43     59.94 o 
   5  -4   4      473.17      475.91     30.83 o 
   6  -4   4      378.16      310.48     25.29 o 
   7  -4   4      178.87      218.62     24.60 o 
   8  -4   4      382.13      371.81     32.43 o 
   9  -4   4     1131.84     1079.92     55.84 o 
  10  -4   4        7.41        6.92     22.26 o 
  -8  -3   4       15.12      -25.87     20.71 o 
  -7  -3   4      426.63      388.37     34.72 o 
  -6  -3   4        3.78      -16.08     15.71 o 
  -5  -3   4     1367.32     1513.08     44.37 o 
  -4  -3   4      159.06      155.41     15.11 o 
  -3  -3   4     2162.48     2329.22     57.38 o 
  -2  -3   4       53.69       36.68      8.38 o 
  -1  -3   4     1842.31     1739.45     43.11 o 
   0  -3   4        7.53        2.15      5.18 o 
   1  -3   4      582.55      504.78     16.98 o 
   2  -3   4      917.59      899.76     24.56 o 
   3  -3   4     1578.03     1539.24     46.15 o 
   4  -3   4      614.36      552.70     27.84 o 
   5  -3   4     1897.46     1980.18     72.34 o 
   6  -3   4      762.67      731.32     38.59 o 
   7  -3   4      478.27      463.82     31.84 o 
   8  -3   4      429.46      439.12     33.49 o 
   9  -3   4       41.83       50.69     22.90 o 
  10  -3   4      261.79      252.75     31.52 o 
  -9  -2   4       21.21       -2.82     22.63 o 
  -8  -2   4      184.91      184.39     30.88 o 
  -7  -2   4      555.92      570.94     40.35 o 
  -6  -2   4      439.96      460.57     33.55 o 
  -5  -2   4     1248.69     1279.85     55.52 o 
  -4  -2   4      854.50      945.79     29.90 o 
  -3  -2   4      408.64      384.64     16.92 o 
  -2  -2   4     1508.12     1537.01     57.81 o 
  -1  -2   4       10.08       -5.19     12.67 o 
   0  -2   4     1578.46     1462.94     35.89 o 
   1  -2   4      605.39      541.53     17.08 o 
   2  -2   4     2294.58     2383.02     53.46 o 
   3  -2   4       15.85       18.65      6.63 o 
   4  -2   4     2114.26     2214.52     50.89 o 
   5  -2   4      132.81      116.58     15.28 o 
   6  -2   4     1288.17     1402.79     37.43 o 
   7  -2   4      362.11      347.80     28.91 o 
   8  -2   4      810.92      835.70     44.93 o 
   9  -2   4       55.07       38.71     20.66 o 
  10  -2   4      281.18      251.10     31.15 o 
  11  -2   4       80.04       64.32     25.13 o 
  -9  -1   4       18.67       -6.01     21.51 o 
  -8  -1   4      213.08      215.48     29.66 o 
  -7  -1   4      201.34      236.09     27.58 o 
  -6  -1   4      525.25      557.63     35.29 o 
  -5  -1   4      902.79      967.50     46.04 o 
  -4  -1   4      595.57      584.40     31.56 o 
  -3  -1   4       57.80       46.23      6.88 o 
  -2  -1   4       13.57        1.82      4.23 o 
  -1  -1   4     7018.63     7322.87    151.36 o 
   0  -1   4       92.73       88.94      8.05 o 
   1  -1   4     8418.33     8820.62    180.00 o 
   2  -1   4     1161.28     1288.38     51.47 o 
   3  -1   4     3575.31     3834.65     81.97 o 
   4  -1   4       15.34       12.38      5.59 o 
   5  -1   4     5641.94     6163.54    130.40 o 
   6  -1   4       21.66        5.65      8.01 o 
   7  -1   4     2966.67     3365.98     78.50 o 
   8  -1   4       16.79       14.59     16.24 o 
   9  -1   4      671.12      614.37     40.35 o 
  10  -1   4       67.69       35.35     23.16 o 
  11  -1   4      101.37       72.89     24.44 o 
  -9   0   4      215.99      239.39     32.37 o 
  -8   0   4        0.27      -27.15     18.10 o 
  -7   0   4     1286.35     1378.11     61.48 o 
  -6   0   4       73.73       65.92     18.80 o 
  -5   0   4     1251.33     1299.13     36.36 o 
  -4   0   4       37.05       41.31     11.58 o 
  -3   0   4     1713.71     1782.54     43.14 o 
  -2   0   4     3871.71     4202.44     73.43 o 
  -1   0   4        8.91       11.28      3.27 o 
   0   0   4     2565.21     2601.40     56.30 o 
   1   0   4    12257.34    12935.31    260.82 o 
   2   0   4    11325.95    11644.92    235.55 o 
   3   0   4      559.36      480.23     15.48 o 
   4   0   4     2644.45     2896.83     64.65 o 
   5   0   4       76.04       93.89     14.03 o 
   6   0   4     1340.33     1502.08     54.03 o 
   7   0   4      401.21      399.18     26.36 o 
   8   0   4      548.33      589.78     33.69 o 
   9   0   4       40.29        4.90     17.04 o 
  10   0   4      330.14      325.97     32.85 o 
  11   0   4      130.41       92.54     26.73 o 
  -9   1   4       28.13        5.54     23.27 o 
  -8   1   4      661.52      634.01     40.61 o 
  -7   1   4        1.91      -12.78     16.24 o 
  -6   1   4     1289.36     1440.50     41.50 o 
  -5   1   4        9.90      -11.67      7.78 o 
  -4   1   4     2919.46     2964.07     85.25 o 
  -3   1   4      101.85      106.78      9.34 o 
  -2   1   4     3088.04     2965.66     65.92 o 
  -1   1   4     2496.93     2519.63     78.44 o 
   0   1   4      302.85      192.49      8.50 o 
   1   1   4    18798.04    18327.13    674.68 o 
   2   1   4      622.58      634.97     27.68 o 
   3   1   4     4660.28     4663.90    137.07 o 
   4   1   4     2050.96     2281.78     72.50 o 
   5   1   4     1180.47     1277.34     46.36 o 
   6   1   4        0.65        3.78      8.20 o 
   7   1   4     2082.45     2194.91     77.29 o 
   8   1   4        0.24      -11.77     13.90 o 
   9   1   4     1131.64     1148.42     53.92 o 
  10   1   4      291.34      279.59     30.78 o 
  -9   2   4      223.09      243.23     31.79 o 
  -8   2   4      296.26      265.00     29.77 o 
  -7   2   4      340.22      345.72     21.44 o 
  -6   2   4       59.59       38.07     11.08 o 
  -5   2   4      422.70      447.32     19.54 o 
  -4   2   4      230.83      199.63     13.93 o 
  -3   2   4     2302.71     2258.43     53.23 o 
  -2   2   4        2.65        2.89      4.56 o 
  -1   2   4     3891.90     3541.91     76.69 o 
   0   2   4        8.24       -1.20      2.93 o 
   1   2   4     1220.63     1116.22     27.18 o 
   2   2   4     2271.67     2202.31     68.35 o 
   3   2   4       55.43       38.92      7.56 o 
   4   2   4     3550.04     3583.77    109.17 o 
   5   2   4     1298.06     1456.46     52.06 o 
   6   2   4     3506.45     3973.73    124.50 o 
   7   2   4      203.23      154.25     20.50 o 
   8   2   4     1402.57     1462.37     60.52 o 
   9   2   4       42.31       22.42     19.06 o 
  10   2   4      973.29     1087.21     55.52 o 
  11   2   4       58.33       51.22     23.64 o 
  -8   3   4      314.23      290.40     33.39 o 
  -7   3   4      279.92      256.44     21.75 o 
  -6   3   4      151.05      169.58     16.00 o 
  -5   3   4        1.08       -1.09      8.01 o 
  -4   3   4     1368.72     1400.05     39.46 o 
  -3   3   4        1.32       -4.43      4.13 o 
  -2   3   4     2171.34     2067.25     38.42 o 
  -1   3   4       25.87       16.57      4.21 o 
   0   3   4     5278.44     5026.06     86.26 o 
   1   3   4     1439.04     1385.96     32.92 o 
   2   3   4      876.50      706.50     19.65 o 
   3   3   4     1345.28     1321.20     45.46 o 
   4   3   4     1940.15     1819.75     60.89 o 
   5   3   4     4433.70     4739.06    144.14 o 
   6   3   4     1319.37     1354.10     52.75 o 
   7   3   4     2505.64     2874.22     98.26 o 
   8   3   4      316.20      279.91     27.26 o 
   9   3   4     1599.79     1816.98     74.89 o 
  10   3   4      339.64      399.40     34.93 o 
  11   3   4      304.87      313.30     33.44 o 
  -9   4   4      265.44      222.99     31.68 o 
  -8   4   4       13.00        2.13     19.75 o 
  -7   4   4      509.14      512.91     40.68 o 
  -6   4   4     1285.20     1336.02     40.44 o 
  -5   4   4     1083.27     1111.45     26.43 o 
  -4   4   4      349.69      413.57     13.64 o 
  -3   4   4     2582.00     2876.80     53.07 o 
  -2   4   4      633.98      652.54     15.70 o 
  -1   4   4     2805.01     2703.91     48.65 o 
   0   4   4      148.62      117.65      5.73 o 
   1   4   4      893.96      798.85     17.35 o 
   2   4   4     1601.96     1631.80     39.83 o 
   3   4   4     5436.43     5057.74    149.89 o 
   4   4   4     1066.99     1062.40     40.93 o 
   5   4   4     2651.96     2611.64     86.23 o 
   6   4   4     1277.73     1291.77     51.90 o 
   7   4   4      569.61      616.08     35.50 o 
   8   4   4      286.27      279.75     26.73 o 
   9   4   4      388.72      390.93     32.59 o 
  10   4   4      517.45      540.76     39.50 o 
  11   4   4       60.34       60.91     23.85 o 
  -9   5   4      243.94      221.82     35.94 o 
  -8   5   4      283.17      257.82     31.52 o 
  -7   5   4     1200.77     1153.43     59.30 o 
  -6   5   4      732.84      755.27     44.23 o 
  -5   5   4       52.68       41.90     10.15 o 
  -4   5   4      135.51      136.37     11.37 o 
  -3   5   4        4.87        5.43      4.43 o 
  -2   5   4     3178.37     3256.79     58.73 o 
  -1   5   4      272.81      223.58      8.65 o 
   0   5   4     5617.48     5483.22     94.43 o 
   1   5   4       96.32       69.36      6.82 o 
   2   5   4     5687.69     5381.98     93.43 o 
   3   5   4     3110.91     3088.31     68.99 o 
   4   5   4     1500.25     1325.36     48.97 o 
   5   5   4      532.01      516.37     28.70 o 
   6   5   4      938.45      923.79     42.26 o 
   7   5   4       46.50       56.97     15.55 o 
   8   5   4      542.31      528.94     35.57 o 
   9   5   4      744.41      801.90     47.16 o 
  10   5   4      243.78      210.69     28.97 o 
  11   5   4      178.41      163.78     30.94 o 
  -8   6   4      348.18      299.66     34.02 o 
  -7   6   4        8.17        2.88     20.13 o 
  -6   6   4        4.42       20.87     19.22 o 
  -5   6   4      440.70      470.16     34.93 o 
  -4   6   4      690.96      640.16     23.20 o 
  -3   6   4      942.29      917.07     28.43 o 
  -2   6   4      592.57      601.18     15.99 o 
  -1   6   4     2711.80     2735.44     50.48 o 
   0   6   4      236.48      225.25     10.07 o 
   1   6   4     2889.71     2730.98     50.78 o 
   2   6   4      201.29      168.74     16.02 o 
   3   6   4     1495.21     1427.63     30.22 o 
   4   6   4       98.75       78.60     10.01 o 
   5   6   4     3373.67     3654.62    117.42 o 
   6   6   4      123.05      128.85     18.74 o 
   7   6   4      782.59      823.40     42.48 o 
   8   6   4       37.51       44.73     19.91 o 
   9   6   4      617.95      656.90     43.06 o 
  10   6   4      200.07      202.55     31.31 o 
  -8   7   4        2.54       -4.69     23.16 o 
  -7   7   4      212.18      229.97     35.67 o 
  -6   7   4      350.21      321.76     34.50 o 
  -5   7   4      379.20      315.48     32.91 o 
  -4   7   4      358.82      378.83     20.21 o 
  -3   7   4     1681.78     1752.62     55.73 o 
  -2   7   4     1686.29     1619.96     43.02 o 
  -1   7   4     2607.55     2741.85     68.65 o 
   0   7   4     1162.02     1209.63     27.26 o 
   1   7   4      400.98      341.79     12.45 o 
   2   7   4     2761.91     2778.09     52.73 o 
   3   7   4      181.73      175.84     10.05 o 
   4   7   4     1746.68     1701.87     45.09 o 
   5   7   4       57.66       17.64     10.07 o 
   6   7   4     2720.09     2960.93    102.31 o 
   7   7   4       23.68       13.47     17.04 o 
   8   7   4     1013.09      988.26     51.95 o 
   9   7   4       22.38        9.32     19.27 o 
  10   7   4      264.41      265.06     32.75 o 
  -8   8   4      120.61      113.52     30.56 o 
  -7   8   4        0.11      -10.07     22.31 o 
  -6   8   4      582.74      483.52     42.17 o 
  -5   8   4        0.58        0.85     21.94 o 
  -4   8   4     1397.72     1414.16     42.58 o 
  -3   8   4        3.75        5.22     10.64 o 
  -2   8   4      866.79      830.29     28.40 o 
  -1   8   4      116.96      103.10     12.90 o 
   0   8   4      371.87      309.21     12.86 o 
   1   8   4     1297.79     1314.00     29.49 o 
   2   8   4      376.59      348.55     13.97 o 
   3   8   4      866.84      879.97     23.38 o 
   4   8   4       93.08       73.09     11.85 o 
   5   8   4      481.68      438.42     28.51 o 
   6   8   4      147.43      108.12     16.28 o 
   7   8   4      786.66      723.71     42.74 o 
   8   8   4       12.80       -5.64     18.26 o 
   9   8   4      625.83      574.72     42.32 o 
  -7   9   4       98.46      103.40     29.71 o 
  -6   9   4        1.15       -8.09     24.60 o 
  -5   9   4      770.67      833.09     53.12 o 
  -4   9   4       17.87       41.00     22.95 o 
  -3   9   4      511.91      545.66     25.11 o 
  -2   9   4       40.27       44.23     12.65 o 
  -1   9   4        3.77       -8.51      9.85 o 
   0   9   4      195.23      159.43     17.49 o 
   1   9   4      791.07      805.23     22.38 o 
   2   9   4     1062.48     1074.84     47.68 o 
   3   9   4      198.79      162.33     15.09 o 
   4   9   4      694.45      693.15     27.54 o 
   5   9   4      131.91      130.98     19.01 o 
   6   9   4     1429.41     1375.17     44.62 o 
   7   9   4       39.02       33.28     19.75 o 
   8   9   4      731.64      720.35     45.83 o 
   9   9   4       13.54       -1.33     19.65 o 
  -6  10   4       77.05       79.18     28.06 o 
  -5  10   4        0.02       -0.80     20.71 o 
  -4  10   4      122.63      147.65     30.62 o 
  -3  10   4        3.27      -16.84     13.56 o 
  -2  10   4      800.31      808.50     52.01 o 
  -1  10   4        3.23      -21.81     14.54 o 
   0  10   4      220.76      221.36     17.61 o 
   1  10   4       59.93       50.81     13.38 o 
   2  10   4      463.98      487.30     35.67 o 
   3  10   4      303.71      274.88     19.60 o 
   4  10   4      852.91      849.78     32.66 o 
   5  10   4      698.13      670.36     30.25 o 
   6  10   4      197.23      197.50     20.98 o 
   7  10   4      210.66      229.20     22.00 o 
   8  10   4       83.93       83.97     24.49 o 
  -5  11   4      145.00      166.93     31.79 o 
  -4  11   4        2.47       10.28     22.04 o 
  -3  11   4      248.32      276.56     35.04 o 
  -2  11   4        0.74       13.54     14.65 o 
  -1  11   4      677.96      700.10     31.50 o 
   0  11   4        0.02      -19.68     13.12 o 
   1  11   4      466.01      432.73     35.67 o 
   2  11   4      290.69      218.36     32.43 o 
   3  11   4      531.45      494.54     40.41 o 
   4  11   4      221.71      204.77     20.16 o 
   5  11   4      178.96      190.31     20.82 o 
   6  11   4       87.94      105.36     18.68 o 
   7  11   4      107.47      138.87     21.24 o 
  -4  12   4      155.02      201.32     34.72 o 
  -3  12   4       34.69       36.90     23.37 o 
  -2  12   4      309.31      321.45     24.66 o 
  -1  12   4        0.47      -20.82     13.88 o 
   0  12   4      338.14      332.89     35.99 o 
   1  12   4        3.98      -30.11     20.07 o 
   2  12   4      298.93      252.43     33.49 o 
   3  12   4       12.15      -33.22     22.15 o 
   4  12   4      120.65      183.91     35.25 o 
   5  12   4       90.85       82.32     30.19 o 
  -1  13   4      123.27      147.70     30.30 o 
   0  13   4       23.10       19.59     26.36 o 
   1  13   4      223.48      283.85     36.74 o 
   2  13   4        0.15      -32.19     21.46 o 
   3  13   4      115.21      147.65     34.29 o 
  -2  -9   5       31.58       43.02     30.30 o 
  -1  -9   5      111.25      118.63     30.46 o 
   0  -9   5       35.01      -13.31     23.96 o 
   1  -9   5      214.46      268.52     34.93 o 
   2  -9   5        1.68      -26.73     22.89 o 
   3  -9   5       37.88       57.08     27.05 o 
   4  -9   5       45.32       34.82     25.93 o 
  -4  -8   5       11.41       18.87     18.02 o 
  -3  -8   5      156.99      175.76     32.27 o 
  -2  -8   5       64.20       36.05     26.46 o 
  -1  -8   5       64.73       37.11     26.14 o 
   0  -8   5      148.47      145.89     28.75 o 
   1  -8   5       56.93       50.64     24.97 o 
   2  -8   5      179.51      234.07     31.15 o 
   3  -8   5      112.23       83.17     26.63 o 
   4  -8   5      197.88      239.50     30.56 o 
   5  -8   5        2.66       -5.64     20.82 o 
   6  -8   5      151.18      135.62     30.78 o 
  -5  -7   5       65.12       66.79     18.34 o 
  -4  -7   5      252.39      308.58     43.95 o 
  -3  -7   5      211.82      245.01     26.49 o 
  -2  -7   5      256.95      280.79     21.26 o 
  -1  -7   5      172.49      198.50     29.71 o 
   0  -7   5      260.18      225.34     29.87 o 
   1  -7   5      365.12      360.58     33.86 o 
   2  -7   5      209.86      193.97     28.59 o 
   3  -7   5      488.94      557.26     38.80 o 
   4  -7   5       27.33       17.20     19.22 o 
   5  -7   5      547.57      542.19     38.96 o 
   6  -7   5        4.77       10.54     23.00 o 
   7  -7   5      277.54      261.38     31.58 o 
  -6  -6   5        1.15        4.56     17.10 o 
  -5  -6   5      585.22      652.38     41.12 o 
  -4  -6   5       17.60       21.53     35.30 o 
  -3  -6   5      631.62      757.41     31.66 o 
  -2  -6   5       24.67        1.22     12.64 o 
  -1  -6   5      286.81      299.82     19.64 o 
   0  -6   5       13.22      -13.79     17.52 o 
   1  -6   5      572.36      551.46     36.09 o 
   2  -6   5      136.01      156.65     25.29 o 
   3  -6   5      788.12      794.98     42.90 o 
   4  -6   5      176.26      180.71     24.86 o 
   5  -6   5      241.34      273.15     27.64 o 
   6  -6   5      196.75      228.16     26.89 o 
   7  -6   5       60.57       43.29     21.78 o 
   8  -6   5       42.70       41.53     24.44 o 
  -7  -5   5       82.35       70.55     26.68 o 
  -6  -5   5      379.09      461.61     27.45 o 
  -5  -5   5       12.15      -20.20     13.46 o 
  -4  -5   5       10.61      -15.22     12.11 o 
  -3  -5   5        4.31      -16.80     11.20 o 
  -2  -5   5      522.91      606.58     25.32 o 
  -1  -5   5        8.77       -4.01     10.16 o 
   0  -5   5      953.90      982.26     30.76 o 
   1  -5   5      341.45      331.81     17.07 o 
   2  -5   5      652.67      671.27     36.57 o 
   3  -5   5      446.38      426.02     30.51 o 
   4  -5   5      164.99      132.00     21.62 o 
   5  -5   5       66.32       71.77     18.69 o 
   6  -5   5      166.55      167.57     23.64 o 
   7  -5   5       91.28       85.57     21.51 o 
   8  -5   5      155.18      139.34     25.93 o 
   9  -5   5      237.60      263.14     31.31 o 
  -7  -4   5       55.16       75.50     26.89 o 
  -6  -4   5       23.08       23.64     14.43 o 
  -5  -4   5       80.04       85.13     15.86 o 
  -4  -4   5       58.45       51.83     13.97 o 
  -3  -4   5     1223.26     1368.86     40.84 o 
  -2  -4   5       43.30       23.94     10.71 o 
  -1  -4   5     1814.71     1853.95     51.47 o 
   0  -4   5      224.54      215.24     14.79 o 
   1  -4   5     3350.87     3483.83     78.73 o 
   2  -4   5      107.79      100.40     11.16 o 
   3  -4   5     1403.20     1391.31     56.32 o 
   4  -4   5       59.05       51.22     16.29 o 
   5  -4   5     1829.50     1818.37     70.58 o 
   6  -4   5      376.83      347.64     28.91 o 
   7  -4   5      129.50      127.26     22.04 o 
   8  -4   5      285.47      291.95     29.93 o 
   9  -4   5      120.24      122.94     25.72 o 
  10  -4   5      220.33      184.98     31.74 o 
  -8  -3   5        0.48      -28.91     19.27 o 
  -7  -3   5       14.95       -3.62     20.66 o 
  -6  -3   5      383.51      392.15     33.44 o 
  -5  -3   5      254.84      243.19     24.55 o 
  -4  -3   5      550.46      574.21     24.97 o 
  -3  -3   5      313.04      299.75     17.99 o 
  -2  -3   5     1322.69     1297.67     50.33 o 
  -1  -3   5       83.72      102.13     10.91 o 
   0  -3   5     1311.29     1318.52     42.98 o 
   1  -3   5       20.26        2.71     10.73 o 
   2  -3   5     2120.82     2177.14     51.55 o 
   3  -3   5       52.74       56.00      8.39 o 
   4  -3   5     2371.20     2304.40     54.24 o 
   5  -3   5       96.88       84.61     17.36 o 
   6  -3   5     1423.64     1381.99     58.39 o 
   7  -3   5      143.53      129.81     21.83 o 
   8  -3   5      249.91      241.26     27.00 o 
   9  -3   5      240.27      214.95     29.34 o 
  10  -3   5        0.76       -9.11     20.76 o 
  -8  -2   5       31.38        7.19     23.91 o 
  -7  -2   5      263.43      233.37     29.71 o 
  -6  -2   5      471.55      528.51     37.91 o 
  -5  -2   5       26.68        6.28     15.65 o 
  -4  -2   5      299.43      270.16     17.54 o 
  -3  -2   5      736.49      663.62     23.93 o 
  -2  -2   5        2.05      -11.66      7.77 o 
  -1  -2   5      890.31      813.21     27.09 o 
   0  -2   5       11.28       -9.20      6.13 o 
   1  -2   5      864.65      843.91     24.44 o 
   2  -2   5       36.47       47.96      7.27 o 
   3  -2   5     1244.38     1110.85     29.63 o 
   4  -2   5      140.69      117.71     10.78 o 
   5  -2   5     2196.45     2074.88     75.00 o 
   6  -2   5      148.53      147.43     20.76 o 
   7  -2   5     1176.31     1206.92     54.83 o 
   8  -2   5       36.71       17.15     17.36 o 
   9  -2   5      408.78      392.15     34.18 o 
  10  -2   5      141.64      151.06     30.56 o 
  -8  -1   5        5.71       10.17     20.98 o 
  -7  -1   5      972.75      969.62     51.42 o 
  -6  -1   5      125.15      130.18     23.80 o 
  -5  -1   5     1242.77     1268.45     55.31 o 
  -4  -1   5      293.65      278.87     16.13 o 
  -3  -1   5      101.08      108.97     10.50 o 
  -2  -1   5      687.41      656.21     21.43 o 
  -1  -1   5      129.76      107.81      9.76 o 
   0  -1   5     3663.29     3639.46     79.25 o 
   1  -1   5     3561.87     3655.91     79.25 o 
   2  -1   5     4363.02     4367.71     93.21 o 
   3  -1   5      222.49      181.31     10.72 o 
   4  -1   5     3779.77     3992.99     86.85 o 
   5  -1   5       12.93        1.45      7.15 o 
   6  -1   5     3810.86     4463.76     98.85 o 
   7  -1   5        1.51       -6.32      9.57 o 
   8  -1   5     1534.00     1675.13     70.00 o 
   9  -1   5        0.29       -3.25     17.89 o 
  10  -1   5      718.51      739.14     47.27 o 
  11  -1   5       82.36       50.85     25.56 o 
  -9   0   5       22.68        7.67     23.43 o 
  -8   0   5      234.58      228.32     29.50 o 
  -7   0   5        1.37        2.61     18.16 o 
  -6   0   5      353.34      351.21     30.35 o 
  -5   0   5        9.70      -14.43     14.59 o 
  -4   0   5      174.69      166.76     13.55 o 
  -3   0   5       93.41       84.30      8.42 o 
  -2   0   5     2156.64     2030.04     38.79 o 
  -1   0   5     2325.96     2195.26     40.88 o 
   0   0   5     2128.69     2026.63     46.14 o 
   1   0   5     3270.02     2966.25     64.62 o 
   2   0   5     1415.41     1262.94     31.22 o 
   3   0   5     1095.47      916.24     39.23 o 
   4   0   5     1602.22     1822.80     55.81 o 
   5   0   5     4956.59     5519.69    118.38 o 
   6   0   5      108.22      115.22     17.44 o 
   7   0   5      854.26      887.94     29.93 o 
   8   0   5       92.69       70.05     13.48 o 
   9   0   5      329.17      317.61     30.35 o 
  10   0   5       44.24       22.47     22.68 o 
  11   0   5      203.17      178.42     29.45 o 
  -9   1   5      286.77      308.40     35.78 o 
  -8   1   5        9.28      -11.29     18.42 o 
  -7   1   5      747.17      778.85     45.24 o 
  -6   1   5       75.15       55.32     18.90 o 
  -5   1   5      825.77      856.53     28.86 o 
  -4   1   5     1133.57     1120.82     52.11 o 
  -3   1   5     2816.79     2833.74     65.53 o 
  -2   1   5     1522.11     1418.40     36.08 o 
  -1   1   5     3467.31     3534.43     62.34 o 
   0   1   5     1309.77     1159.12     23.08 o 
   1   1   5     2121.89     1802.83     40.81 o 
   2   1   5     7784.62     7271.76    149.60 o 
   3   1   5     2205.44     2285.96     51.88 o 
   4   1   5      843.63      877.38     34.28 o 
   5   1   5     1912.79     2181.92     72.23 o 
   6   1   5       80.67       69.65     13.42 o 
   7   1   5      191.10      223.15     21.56 o 
   8   1   5     1396.81     1548.71     61.75 o 
   9   1   5       11.62      -15.81     16.61 o 
  10   1   5      874.13      936.52     50.14 o 
  -9   2   5      186.01      193.01     32.75 o 
  -7   2   5      182.33      156.81     25.82 o 
  -6   2   5      643.15      673.45     27.17 o 
  -5   2   5        8.47        0.38     10.68 o 
  -4   2   5     2532.88     2619.84     86.31 o 
  -3   2   5        1.14       -9.19     11.05 o 
  -2   2   5     4151.04     4244.08     92.93 o 
  -1   2   5      105.93       83.33      7.94 o 
   0   2   5     2083.76     2028.80     46.95 o 
   1   2   5      141.67      127.48      5.71 o 
   2   2   5     2997.83     2838.56     87.35 o 
   3   2   5      286.15      246.37     16.29 o 
   4   2   5     2858.77     2896.79     91.24 o 
   5   2   5      108.01      121.88     14.64 o 
   6   2   5     1189.85     1149.33     46.26 o 
   7   2   5      477.00      494.97     29.87 o 
   8   2   5        1.11      -19.33     12.89 o 
   9   2   5      787.00      812.49     44.82 o 
  10   2   5       17.40        7.29     19.91 o 
  11   2   5      353.65      335.02     34.77 o 
  -8   3   5      211.22      219.37     28.33 o 
  -7   3   5       12.13      -14.01     13.25 o 
  -6   3   5      482.18      441.10     22.95 o 
  -5   3   5      123.39      134.49     13.31 o 
  -4   3   5       22.35        9.78      8.07 o 
  -3   3   5     3328.13     3432.41    120.79 o 
  -2   3   5        3.90        1.37      5.05 o 
  -1   3   5     3625.12     3852.27    150.64 o 
   0   3   5      421.74      425.36     18.05 o 
   1   3   5     3210.48     2964.06     65.69 o 
   2   3   5      738.43      730.15     29.54 o 
   3   3   5     2027.67     1946.97     63.98 o 
   4   3   5     2457.72     2609.99     83.73 o 
   5   3   5     3215.18     3104.44     99.11 o 
   6   3   5     1808.17     1990.88     70.48 o 
   7   3   5      835.41      857.90     41.68 o 
   8   3   5     1518.87     1748.48     69.36 o 
   9   3   5      578.13      548.69     38.64 o 
  10   3   5      572.48      612.51     42.48 o 
  11   3   5       88.09       59.90     23.64 o 
  -8   4   5      142.26      159.26     30.67 o 
  -7   4   5      321.60      236.57     30.62 o 
  -6   4   5      743.17      805.32     31.11 o 
  -5   4   5      281.59      271.05     17.35 o 
  -4   4   5      109.54      124.10     12.57 o 
  -3   4   5      294.15      301.20     15.82 o 
  -2   4   5     4544.97     5003.52     87.35 o 
  -1   4   5      210.84      208.36     13.60 o 
   0   4   5     1030.13      841.53     17.99 o 
   1   4   5      287.06      239.40     11.08 o 
   2   4   5     6517.18     6550.21    137.71 o 
   3   4   5      597.76      650.14     28.64 o 
   4   4   5     7173.40     7449.28    218.08 o 
   5   4   5       73.13       54.42     12.25 o 
   6   4   5     2875.56     3135.31    103.32 o 
   7   4   5     1395.44     1492.66     60.20 o 
   8   4   5     1160.35     1194.15     54.13 o 
   9   4   5      167.49      173.90     27.85 o 
  10   4   5      235.95      293.76     32.59 o 
  11   4   5      201.74      196.95     32.69 o 
  -8   5   5      191.05      193.97     33.17 o 
  -7   5   5       79.19       56.44     25.61 o 
  -6   5   5      753.15      694.27     44.23 o 
  -5   5   5      543.52      542.23     34.28 o 
  -4   5   5      347.56      277.26     16.08 o 
  -3   5   5     1073.64     1038.48     23.55 o 
  -2   5   5       13.47       15.42      5.28 o 
  -1   5   5      492.49      396.38     11.87 o 
   0   5   5      318.05      299.93     10.12 o 
   1   5   5     2856.56     2625.76     48.36 o 
   2   5   5        0.67       -5.88      3.92 o 
   3   5   5     3527.88     3452.57     77.16 o 
   4   5   5      286.85      267.98     19.27 o 
   5   5   5     4613.36     4871.07    149.52 o 
   6   5   5      119.77      120.23     18.58 o 
   7   5   5      337.02      369.95     26.89 o 
   8   5   5       71.97       63.79     19.43 o 
   9   5   5      860.85      913.95     50.04 o 
  10   5   5      556.54      520.85     40.84 o 
  11   5   5      333.54      301.53     34.45 o 
  -8   6   5        6.23        4.47     25.88 o 
  -7   6   5      120.79       96.16     27.26 o 
  -6   6   5       85.90       95.36     26.84 o 
  -5   6   5       14.65       31.57     19.43 o 
  -4   6   5      497.61      452.80     33.60 o 
  -3   6   5      664.59      716.97     24.63 o 
  -2   6   5      566.85      526.52     15.10 o 
  -1   6   5      150.65      144.19      8.31 o 
   0   6   5     4515.28     4332.63     76.73 o 
   1   6   5      119.39       86.72      7.52 o 
   2   6   5     2236.94     2222.98     43.01 o 
   3   6   5       99.63      101.61      7.97 o 
   4   6   5      545.20      484.38     26.03 o 
   5   6   5       30.35       -9.91     11.82 o 
   6   6   5     2133.55     2355.88     83.46 o 
   7   6   5        0.81       12.25     13.36 o 
   8   6   5     1856.04     1935.20     77.66 o 
   9   6   5      194.89      211.76     29.71 o 
  10   6   5      468.52      483.47     39.35 o 
  -8   7   5       30.68       62.73     29.23 o 
  -7   7   5       54.23       59.85     28.22 o 
  -6   7   5      535.13      505.19     40.94 o 
  -5   7   5      157.62      163.25     28.17 o 
  -4   7   5      855.64      853.11     47.53 o 
  -3   7   5      392.93      412.17     32.75 o 
  -2   7   5     1297.87     1336.11     29.39 o 
  -1   7   5      846.44      757.12     19.44 o 
   0   7   5     1373.30     1337.65     29.09 o 
   1   7   5     2554.14     2513.84    100.51 o 
   2   7   5      642.28      627.61     17.88 o 
   3   7   5     2619.44     2593.82     50.32 o 
   4   7   5      282.87      242.47     21.32 o 
   5   7   5     1351.92     1343.29     53.76 o 
   6   7   5       18.59        4.42     15.12 o 
   7   7   5     2693.90     2646.24     95.60 o 
   8   7   5       50.70       -6.55     20.13 o 
   9   7   5      724.38      756.12     46.79 o 
  10   7   5        1.21      -28.12     20.07 o 
  -7   8   5      203.80      179.97     33.92 o 
  -6   8   5       12.38        6.92     26.52 o 
  -5   8   5      735.92      708.22     47.69 o 
  -4   8   5        0.10        3.30     19.06 o 
  -3   8   5     1326.55     1324.29     61.69 o 
  -2   8   5      122.28      112.20     13.30 o 
  -1   8   5      639.37      570.87     34.41 o 
   0   8   5     1160.36     1108.85     26.00 o 
   1   8   5      598.53      570.61     17.61 o 
   2   8   5      867.23      915.75     24.03 o 
   3   8   5      498.16      468.38     16.55 o 
   4   8   5      615.71      538.34     22.28 o 
   5   8   5      206.05      192.94     30.86 o 
   6   8   5     1076.76     1000.71     47.69 o 
   8   8   5      558.18      537.08     38.70 o 
   9   8   5      102.56       50.53     25.18 o 
  10   8   5      161.36      141.15     31.15 o 
  -7   9   5       49.69       72.57     28.28 o 
  -6   9   5      390.05      358.61     38.50 o 
  -5   9   5       12.23       19.91     23.80 o 
  -4   9   5      954.98      993.15     57.49 o 
  -3   9   5      122.60       96.27     24.97 o 
  -2   9   5      763.27      706.80     27.39 o 
  -1   9   5      700.67      656.87     26.66 o 
   0   9   5       69.63       61.19     12.09 o 
   1   9   5      154.47      149.45     11.45 o 
   2   9   5     1288.66     1336.51     31.75 o 
   3   9   5      358.86      307.30     14.76 o 
   4   9   5      476.44      458.10     24.31 o 
   5   9   5      562.85      542.65     25.72 o 
   6   9   5      152.90      132.53     18.39 o 
   7   9   5      542.98      532.93     36.94 o 
   8   9   5       94.03       70.28     25.45 o 
   9   9   5      232.37      204.62     32.16 o 
  -6  10   5       87.29       99.89     30.19 o 
  -5  10   5       62.51       70.02     25.98 o 
  -4  10   5        9.68       -9.43     20.39 o 
  -3  10   5      148.04      177.63     30.14 o 
  -2  10   5       19.01       14.16     20.82 o 
  -1  10   5      410.74      452.86     24.17 o 
   0  10   5      127.19       93.72     14.80 o 
   1  10   5      768.85      728.73     41.92 o 
   2  10   5      711.41      659.34     21.95 o 
   3  10   5      351.04      350.66     21.10 o 
   4  10   5      431.18      451.10     24.61 o 
   5  10   5      893.08      915.63     34.95 o 
   6  10   5      424.66      444.91     26.01 o 
   7  10   5      178.53      157.18     26.84 o 
   8  10   5      109.30      119.16     26.94 o 
  -5  11   5       43.22       32.59     25.08 o 
  -4  11   5      127.19      155.00     33.39 o 
  -3  11   5        4.46      -29.15     19.43 o 
  -2  11   5      464.05      492.57     42.65 o 
  -1  11   5       20.89       16.25     18.26 o 
   0  11   5      628.95      666.12     29.94 o 
   1  11   5        8.42      -15.53     15.44 o 
   2  11   5      502.87      460.47     36.58 o 
   3  11   5      235.85      183.32     29.77 o 
   4  11   5      910.96      896.90     34.75 o 
   5  11   5       94.38       97.95     16.14 o 
   6  11   5      278.88      280.85     23.08 o 
   7  11   5       82.38       91.05     24.92 o 
  -4  12   5       53.21       48.45     25.29 o 
  -3  12   5      109.06       94.19     27.74 o 
  -2  12   5       17.95       17.36     22.10 o 
  -1  12   5      316.93      353.28     38.02 o 
   0  12   5        0.39      -11.80     15.33 o 
   1  12   5      502.12      555.02     42.53 o 
   2  12   5        1.14      -11.40     21.40 o 
   3  12   5      212.97      193.01     32.64 o 
   4  12   5       16.96      -36.58     24.38 o 
   5  12   5      225.69      251.80     35.62 o 
   6  12   5       15.17       19.00     16.53 o 
   0  13   5      185.69      171.61     29.02 o 
   1  13   5       45.47       57.13     26.73 o 
   2  13   5      151.25      162.08     31.20 o 
   3  13   5        0.07      -33.22     22.15 o 
   4  13   5      238.27      304.08     40.52 o 
  -2  -8   6       68.48      105.48     28.38 o 
  -1  -8   6       37.08       41.00     25.18 o 
   0  -8   6       54.64       49.57     27.15 o 
   1  -8   6      147.26      188.38     31.79 o 
   2  -8   6       65.82       41.53     25.72 o 
   3  -8   6       75.76       99.14     27.80 o 
   4  -8   6       51.41       31.41     24.81 o 
   5  -8   6       98.59       90.73     27.10 o 
  -4  -7   6        0.67        2.16     16.05 o 
  -3  -7   6      242.88      303.51     23.68 o 
  -2  -7   6       36.12       30.40     22.84 o 
  -1  -7   6      167.80      227.25     32.21 o 
   0  -7   6       76.02       67.89     24.38 o 
   1  -7   6      189.93      179.54     28.97 o 
   2  -7   6       72.02       58.09     26.30 o 
   3  -7   6      107.48       67.89     26.68 o 
   4  -7   6      215.05      225.02     29.39 o 
   5  -7   6       42.97       30.14     23.27 o 
   6  -7   6      268.12      240.99     31.52 o 
   7  -7   6       15.65       -3.09     22.90 o 
  -5  -6   6       31.83       45.24     17.30 o 
  -4  -6   6      128.36      163.68     20.06 o 
  -3  -6   6       20.32       58.73     23.48 o 
  -2  -6   6      410.46      461.61     25.29 o 
  -1  -6   6       96.70      102.49     15.79 o 
   0  -6   6      333.79      356.42     32.85 o 
   1  -6   6      140.08      116.02     25.24 o 
   2  -6   6      277.51      295.62     30.83 o 
   3  -6   6      377.50      418.83     34.08 o 
   4  -6   6      162.89      166.44     26.30 o 
   5  -6   6      290.53      313.19     31.15 o 
   6  -6   6      103.89      115.28     25.98 o 
   7  -6   6      280.06      285.93     33.23 o 
   8  -6   6       69.13       30.83     23.91 o 
  -6  -5   6       78.38       83.33     26.57 o 
  -5  -5   6      224.25      298.51     24.04 o 
  -4  -5   6       80.02       59.55     16.69 o 
  -3  -5   6      272.27      311.46     22.13 o 
  -2  -5   6       11.85      -17.10     12.52 o 
  -1  -5   6      276.60      261.10     18.47 o 
   0  -5   6      153.33       83.14     13.97 o 
   1  -5   6     1132.39     1126.16     34.39 o 
   2  -5   6       19.50        9.16     17.04 o 
   3  -5   6      855.53      854.06     44.02 o 
   4  -5   6       21.29       40.47     19.12 o 
   5  -5   6      509.71      542.46     36.20 o 
   6  -5   6       34.36       34.61     20.66 o 
   7  -5   6      148.15      102.39     24.86 o 
   8  -5   6        4.10      -29.55     19.70 o 
   9  -5   6      143.30      185.62     30.88 o 
  -6  -4   6       92.26      114.37     26.57 o 
  -5  -4   6        6.22      -20.00     13.34 o 
  -4  -4   6      162.62      171.12     18.14 o 
  -3  -4   6       56.20       43.31     13.41 o 
  -2  -4   6      772.36      793.46     29.81 o 
  -1  -4   6       14.47       -4.61     11.42 o 
   0  -4   6     1271.88     1271.23     36.61 o 
   1  -4   6        5.10       11.43      8.48 o 
   2  -4   6      432.29      458.80     19.05 o 
   3  -4   6       84.01       87.16     17.78 o 
   4  -4   6      296.50      337.31     27.05 o 
   5  -4   6        3.67       -1.70     15.07 o 
   6  -4   6      455.69      450.14     32.37 o 
   7  -4   6       60.27       31.36     18.26 o 
   8  -4   6       74.65       76.35     22.52 o 
   9  -4   6      623.47      605.32     43.01 o 
  -7  -3   6       56.73       37.70     24.17 o 
  -6  -3   6       91.21      105.53     26.14 o 
  -5  -3   6      231.35      210.48     27.48 o 
  -4  -3   6      380.55      375.11     21.93 o 
  -3  -3   6      866.78      977.12     33.05 o 
  -2  -3   6      328.51      326.53     23.85 o 
  -1  -3   6     1833.12     2010.21     78.91 o 
   0  -3   6      316.85      334.99     17.29 o 
   1  -3   6     1243.91     1163.14     32.91 o 
   2  -3   6       30.89       24.25      8.52 o 
   3  -3   6     1175.40     1185.59     33.13 o 
   4  -3   6        7.14        2.82     12.78 o 
   5  -3   6      617.35      659.56     36.52 o 
   6  -3   6       85.64       81.25     19.54 o 
   7  -3   6      192.17      182.68     24.06 o 
   8  -3   6       98.63       84.82     21.99 o 
   9  -3   6       99.00       73.00     23.75 o 
  10  -3   6      125.13       98.35     29.07 o 
  -7  -2   6      136.64      138.60     29.50 o 
  -6  -2   6      188.56      228.37     31.84 o 
  -5  -2   6      405.30      418.94     33.12 o 
  -4  -2   6      379.55      351.04     20.61 o 
  -3  -2   6      508.44      501.34     22.11 o 
  -2  -2   6     1562.08     1699.02     45.06 o 
  -1  -2   6     1067.27     1025.92     30.31 o 
   0  -2   6     1189.93     1139.04     31.87 o 
   1  -2   6      659.94      599.44     20.98 o 
   2  -2   6     1367.15     1293.35     34.43 o 
   3  -2   6      106.91      110.59     10.36 o 
   4  -2   6     1681.55     1644.82     41.78 o 
   5  -2   6        8.55       -4.60      7.60 o 
   6  -2   6     1189.97     1251.26     54.35 o 
   7  -2   6        9.43      -18.10     14.70 o 
   8  -2   6      141.92      160.37     24.76 o 
   9  -2   6       27.05        7.61     20.39 o 
  10  -2   6      126.82      119.22     28.12 o 
  -8  -1   6      204.71      212.56     31.89 o 
  -7  -1   6       77.34       39.35     23.75 o 
  -6  -1   6      432.19      406.79     34.88 o 
  -5  -1   6        5.83      -20.34     14.96 o 
  -4  -1   6      431.64      440.89     21.38 o 
  -3  -1   6       18.15        4.66      7.67 o 
  -2  -1   6      202.74      212.94     13.32 o 
  -1  -1   6      944.85      919.65     26.87 o 
   0  -1   6      340.04      223.38     12.94 o 
   1  -1   6      234.99      188.87     12.94 o 
   2  -1   6     3086.33     3038.85     68.46 o 
   3  -1   6      798.18      770.00     23.43 o 
   4  -1   6      466.80      411.65     16.67 o 
   5  -1   6     1566.39     1561.10     40.72 o 
   6  -1   6        8.26      -10.18     12.14 o 
   7  -1   6      666.27      693.42     40.13 o 
   8  -1   6       15.65        1.22     16.99 o 
   9  -1   6      353.37      383.31     34.13 o 
  10  -1   6       15.27      -17.09     20.76 o 
  11  -1   6      190.63      163.46     31.31 o 
  -8   0   6       68.59       31.63     23.11 o 
  -7   0   6      352.60      314.26     32.21 o 
  -6   0   6       67.79       59.26     22.10 o 
  -5   0   6      356.19      352.27     29.93 o 
  -4   0   6      240.57      209.10     23.16 o 
  -3   0   6      285.83      262.01     15.68 o 
  -2   0   6      453.23      401.45     12.94 o 
  -1   0   6     1041.90     1092.31     29.34 o 
   0   0   6     1567.03     1463.04     36.36 o 
   1   0   6     4685.46     4325.50    158.22 o 
   2   0   6    14535.82    14271.43    289.41 o 
   3   0   6      567.48      541.67     19.69 o 
   4   0   6     2195.83     2485.98     57.94 o 
   5   0   6      703.47      789.91     25.33 o 
   6   0   6     2613.97     2886.33     68.46 o 
   7   0   6       58.13       90.20     17.22 o 
   8   0   6     1232.22     1324.98     40.54 o 
   9   0   6        2.42       10.33     18.42 o 
  10   0   6     1051.92     1080.93     58.82 o 
  11   0   6       43.02       19.43     23.16 o 
  -8   1   6       64.21       43.50     23.32 o 
  -7   1   6       71.79       49.94     23.48 o 
  -6   1   6      123.31      132.96     25.02 o 
  -5   1   6       41.23       23.32     15.87 o 
  -4   1   6      865.88      819.25     35.16 o 
  -3   1   6       58.03       39.14      9.44 o 
  -2   1   6     4587.48     4748.00     83.84 o 
  -1   1   6       48.81       32.39      5.21 o 
   0   1   6     1929.79     1782.14     34.36 o 
   1   1   6      659.62      539.03     16.85 o 
   2   1   6     2747.33     2846.14     63.10 o 
   3   1   6     1580.91     1596.91     39.29 o 
   4   1   6     6000.40     6641.57    283.10 o 
   5   1   6      325.13      342.75     25.29 o 
   6   1   6      503.53      538.14     21.64 o 
   7   1   6      178.38      170.69     15.52 o 
   8   1   6      283.06      308.56     27.10 o 
   9   1   6      534.96      579.65     27.18 o 
  10   1   6       70.24       67.09     23.59 o 
  11   1   6      111.10       84.02     26.36 o 
  -8   2   6       24.82       -0.21     23.11 o 
  -7   2   6      198.60      180.29     29.45 o 
  -6   2   6      171.52      110.91     22.63 o 
  -5   2   6      713.57      694.66     26.87 o 
  -4   2   6        8.37       -5.08     12.46 o 
  -3   2   6     2252.42     2139.41     63.29 o 
  -2   2   6       22.19       22.23      7.83 o 
  -1   2   6     1238.05     1091.83     30.31 o 
   0   2   6      505.36      482.83     17.51 o 
   1   2   6     2542.27     2506.20     45.91 o 
   2   2   6      308.64      339.78     35.52 o 
   3   2   6     4459.74     4345.57     93.39 o 
   4   2   6       45.35        6.71      8.89 o 
   5   2   6     1570.61     1575.00     56.74 o 
   6   2   6      714.12      761.13     35.61 o 
   7   2   6      374.89      330.71     25.24 o 
   8   2   6     1652.38     1825.34     70.69 o 
   9   2   6      115.08       99.20     23.69 o 
  10   2   6      968.99     1014.92     53.28 o 
  11   2   6       55.80       34.24     24.28 o 
  -8   3   6      228.78      238.91     31.79 o 
  -7   3   6      162.37      154.57     27.85 o 
  -6   3   6      300.94      284.05     19.56 o 
  -5   3   6      339.49      323.60     18.93 o 
  -4   3   6     1074.99      998.26     46.18 o 
  -3   3   6      467.10      472.99     36.87 o 
  -2   3   6     3211.62     3091.09     71.56 o 
  -1   3   6      265.49      246.86     13.45 o 
   0   3   6     3099.24     2742.47     62.94 o 
   1   3   6      517.58      426.71     18.92 o 
   2   3   6     2556.40     2508.32     80.27 o 
   3   3   6      135.19      153.56     14.96 o 
   4   3   6     1402.86     1222.78     46.10 o 
   5   3   6      276.70      245.30     19.49 o 
   6   3   6     1561.19     1681.67     62.54 o 
   7   3   6      604.16      581.10     33.16 o 
   8   3   6      588.01      564.23     35.66 o 
   9   3   6      343.52      318.03     31.36 o 
  10   3   6      678.49      738.66     46.15 o 
  11   3   6       85.55       91.37     27.37 o 
  -7   4   6       17.50      -10.67     13.87 o 
  -6   4   6     1481.92     1497.34     46.20 o 
  -5   4   6      825.02      846.17     31.00 o 
  -4   4   6       98.85       77.15     11.57 o 
  -3   4   6      811.96      831.37     27.60 o 
  -2   4   6       38.48       38.53      8.74 o 
  -1   4   6     3166.01     3194.08    131.72 o 
   0   4   6      721.07      682.15     32.42 o 
   1   4   6     1993.68     1756.25     43.03 o 
   2   4   6        4.92        1.65      5.34 o 
   3   4   6     4198.24     3943.44    120.88 o 
   4   4   6      201.16      199.56     17.89 o 
   5   4   6     1577.62     1593.05     58.45 o 
   6   4   6     1086.86     1062.67     45.51 o 
   7   4   6     1389.41     1439.11     58.55 o 
   8   4   6      531.76      541.40     34.92 o 
   9   4   6      508.08      530.75     37.16 o 
  10   4   6       45.77        7.99     21.78 o 
  11   4   6        1.09      -27.16     21.08 o 
  -8   5   6       29.50       22.68     25.93 o 
  -7   5   6      136.57      153.03     30.19 o 
  -6   5   6      358.58      351.69     34.34 o 
  -5   5   6      292.12      329.21     26.62 o 
  -4   5   6      103.33      114.04     13.59 o 
  -3   5   6      724.99      779.06     26.67 o 
  -2   5   6     1009.37     1077.12     31.93 o 
  -1   5   6        2.43        5.11      9.80 o 
   0   5   6     2465.48     2201.69    202.67 o 
   1   5   6     1053.51      951.57     32.71 o 
   2   5   6     4923.19     4817.79    104.87 o 
   3   5   6       20.35       -0.21      8.41 o 
   4   5   6     2465.55     2630.59     86.60 o 
   5   5   6      106.15       95.09     15.71 o 
   6   5   6     4544.80     4722.56    148.14 o 
   7   5   6       19.51       16.40     12.99 o 
   8   5   6       19.81       13.26     15.76 o 
   9   5   6       33.93       40.84     20.50 o 
  10   5   6      110.57      121.40     28.01 o 
  11   5   6      311.88      282.25     34.18 o 
  -8   6   6      225.86      243.12     37.43 o 
  -7   6   6        0.09      -31.87     21.24 o 
  -6   6   6      223.68      211.92     30.03 o 
  -5   6   6      270.37      242.80     30.62 o 
  -4   6   6      386.46      459.40     44.27 o 
  -3   6   6      284.02      281.71     16.94 o 
  -2   6   6      472.97      520.64     21.02 o 
  -1   6   6      905.76      864.51     27.06 o 
   0   6   6     1394.66     1428.02     37.80 o 
   1   6   6     2349.53     2312.45     44.42 o 
   2   6   6     1848.92     1757.58     35.96 o 
   3   6   6     1793.99     1727.06     43.95 o 
   4   6   6      143.31      113.94     15.81 o 
   5   6   6     2330.47     2197.62     76.70 o 
   6   6   6      275.13      283.85     24.38 o 
   7   6   6      733.12      758.14     40.08 o 
   8   6   6      183.15      162.45     25.45 o 
   9   6   6     1388.07     1496.54     67.76 o 
  10   6   6      330.78      367.45     35.67 o 
  -7   7   6       72.78       54.36     28.81 o 
  -6   7   6       16.74       11.07     22.15 o 
  -5   7   6      259.91      292.00     31.52 o 
  -4   7   6        5.48        4.42     17.04 o 
  -3   7   6      378.08      380.01     32.00 o 
  -2   7   6      632.48      578.27     23.08 o 
  -1   7   6      718.51      715.60     24.79 o 
   0   7   6      451.81      433.06     14.55 o 
   1   7   6      584.25      517.25     16.18 o 
   2   7   6      773.99      724.81     20.34 o 
   3   7   6     1455.33     1459.64     45.14 o 
   4   7   6      767.21      827.45     38.06 o 
   5   7   6       78.13       75.18     16.29 o 
   6   7   6     1807.53     1819.06     69.36 o 
   7   7   6       12.57       36.74     17.52 o 
   8   7   6     1598.53     1627.01     69.68 o 
   9   7   6       39.69       12.73     21.88 o 
  10   7   6      268.54      274.54     32.64 o 
  -7   8   6       20.91       -5.59     22.95 o 
  -6   8   6      445.37      419.84     39.03 o 
  -5   8   6       25.76       43.55     24.23 o 
  -4   8   6      894.66      833.20     50.04 o 
  -3   8   6       17.04        6.18     19.01 o 
  -2   8   6     1214.60     1186.85     57.38 o 
  -1   8   6      631.87      569.25     22.36 o 
   0   8   6     1222.57     1263.67     33.26 o 
   1   8   6     1479.16     1447.76     72.85 o 
   2   8   6     1210.68     1262.01     38.48 o 
   3   8   6     1217.78     1239.01     29.51 o 
   4   8   6      693.94      718.72     33.56 o 
   5   8   6     1346.81     1359.21     55.52 o 
   6   8   6      935.82      923.42     45.99 o 
   7   8   6     1115.51     1125.64     53.76 o 
   8   8   6      169.35      102.66     25.13 o 
   9   8   6      512.30      508.65     39.35 o 
  10   8   6       36.34       -1.07     23.75 o 
  -6   9   6       82.18      133.17     30.09 o 
  -5   9   6      493.16      447.74     41.16 o 
  -4   9   6        0.04        6.18     22.47 o 
  -3   9   6      436.81      396.95     36.95 o 
  -2   9   6       54.23       36.21     20.66 o 
  -1   9   6      626.35      704.49     43.38 o 
   0   9   6      281.95      211.40     16.34 o 
   1   9   6      479.65      495.80     28.82 o 
   2   9   6       76.54       82.65     13.93 o 
   3   9   6      872.45     1002.87     26.99 o 
   4   9   6       30.20       44.04     10.23 o 
   5   9   6     1207.98     1157.27     37.82 o 
   6   9   6      166.38      150.85     24.17 o 
   7   9   6      295.70      234.70     28.22 o 
   8   9   6      160.70      164.26     29.02 o 
   9   9   6       59.95        9.58     22.79 o 
  -6  10   6      107.44      138.92     31.36 o 
  -5  10   6       76.78       69.17     27.10 o 
  -4  10   6      178.84      150.85     30.35 o 
  -3  10   6       26.45      -11.77     21.24 o 
  -2  10   6      773.10      830.16     52.06 o 
  -1  10   6        0.06      -17.41     18.00 o 
   0  10   6       77.82       74.17     23.59 o 
   1  10   6       82.00       66.39     16.72 o 
   2  10   6     1354.67     1405.70     34.29 o 
   3  10   6      514.52      472.32     19.42 o 
   4  10   6      965.00      930.81     33.64 o 
   5  10   6      159.66      159.87     24.57 o 
   6  10   6      508.42      535.81     36.67 o 
   7  10   6      117.95      127.10     25.45 o 
   8  10   6       49.10       12.78     20.23 o 
  -5  11   6       17.86       21.56     26.36 o 
  -4  11   6       51.59       56.12     26.47 o 
  -3  11   6      232.08      232.84     33.07 o 
  -2  11   6      101.31       52.13     27.74 o 
  -1  11   6      655.82      618.79     44.45 o 
   0  11   6       94.80       57.24     22.68 o 
   1  11   6      566.79      531.03     27.10 o 
   2  11   6       64.26       35.18     15.33 o 
   3  11   6      582.92      661.43     44.77 o 
   4  11   6       53.50       43.89     19.04 o 
   5  11   6      674.97      716.42     59.64 o 
   6  11   6        2.09      -19.38     12.92 o 
   7  11   6      184.75      234.38     28.97 o 
  -3  12   6       62.43       42.92     26.52 o 
  -2  12   6      120.51      124.06     29.23 o 
  -1  12   6        4.18      -11.56     20.18 o 
   1  12   6       26.91       14.86     23.32 o 
   2  12   6      632.85      631.94     43.49 o 
   3  12   6       20.05      -33.70     22.47 o 
   4  12   6      215.89      234.22     33.07 o 
   5  12   6        2.62      -21.79     15.97 o 
   6  12   6      294.86      351.24     24.77 o 
  -1  13   6      176.49      200.95     34.29 o 
   2  13   6       32.46       41.16     26.78 o 
   3  13   6       91.93       95.15     30.51 o 
   4  13   6       20.63        4.05     27.32 o 
   1  -8   7       87.03       82.48     28.91 o 
   2  -8   7       24.24       31.63     26.25 o 
   3  -8   7       72.44       84.71     28.06 o 
  -2  -7   7      112.59      139.18     30.94 o 
  -1  -7   7        2.44      -20.02     23.16 o 
   0  -7   7       96.80       86.68     27.90 o 
   1  -7   7       19.43       32.21     25.18 o 
   2  -7   7       64.52       52.98     24.39 o 
   3  -7   7       26.37       11.87     23.48 o 
   4  -7   7       17.49       29.55     23.64 o 
   5  -7   7      121.42      118.85     28.33 o 
   6  -7   7       14.32       11.50     25.03 o 
  -4  -6   7       26.86       18.26     21.35 o 
  -3  -6   7      105.18      131.71     19.55 o 
  -2  -6   7        4.15        4.20     21.11 o 
  -1  -6   7      194.00      266.82     20.02 o 
   0  -6   7        5.56      -19.43     20.71 o 
   1  -6   7       93.31       85.67     24.06 o 
   2  -6   7       38.43      -14.27     19.97 o 
   3  -6   7      109.13      108.94     25.72 o 
   4  -6   7      248.30      196.31     28.28 o 
   5  -6   7       77.52       54.95     24.06 o 
   6  -6   7       99.50       71.67     25.29 o 
   7  -6   7       54.65       46.91     24.87 o 
  -5  -5   7        0.09       10.38     23.16 o 
  -4  -5   7       65.39       44.73     23.32 o 
  -3  -5   7       61.73       57.17     16.83 o 
  -2  -5   7      585.02      668.93     29.19 o 
  -1  -5   7        4.39      -15.28     11.92 o 
   0  -5   7      408.57      411.86     22.73 o 
   1  -5   7        7.06      -24.60     18.64 o 
   2  -5   7      830.63      822.18     45.24 o 
   3  -5   7       87.01       70.55     22.68 o 
   4  -5   7      442.19      412.87     34.18 o 
   5  -5   7        4.94        5.43     19.70 o 
   6  -5   7      353.36      351.05     32.80 o 
   7  -5   7       79.99       58.89     23.64 o 
   8  -5   7       31.39        1.54     23.06 o 
  -6  -4   7      120.70      101.17     27.69 o 
  -5  -4   7       48.14       22.84     22.58 o 
  -4  -4   7      188.43      171.82     28.17 o 
  -3  -4   7      179.68      202.79     18.39 o 
  -2  -4   7      212.18      205.12     18.96 o 
  -1  -4   7      279.85      302.73     20.95 o 
   0  -4   7      241.83      199.78     17.07 o 
   1  -4   7      916.85      887.32     29.75 o 
   2  -4   7       30.10        8.56     10.30 o 
   3  -4   7      588.93      643.22     38.27 o 
   4  -4   7       47.99        4.74     16.93 o 
   5  -4   7      637.49      672.98     40.29 o 
   6  -4   7       41.62      -14.54     17.94 o 
   7  -4   7       41.43       41.11     20.34 o 
   8  -4   7       31.66       24.44     21.30 o 
   9  -4   7      192.37      243.76     34.24 o 
  -6  -3   7       65.32       80.94     25.18 o 
  -5  -3   7       32.96       34.08     22.20 o 
  -4  -3   7      165.30      192.16     28.12 o 
  -3  -3   7       92.15       75.61     14.62 o 
  -2  -3   7      677.46      680.64     27.00 o 
  -1  -3   7      128.44      106.78     14.04 o 
   0  -3   7      601.92      596.19     23.31 o 
   1  -3   7       20.45        7.46     12.22 o 
   2  -3   7      566.69      559.79     21.21 o 
   3  -3   7        4.67       -2.09      8.33 o 
   4  -3   7      516.13      529.42     32.43 o 
   5  -3   7        4.05       -9.75     14.75 o 
   6  -3   7      363.64      340.88     29.45 o 
   7  -3   7      253.10      262.02     28.06 o 
   8  -3   7      411.28      415.21     35.04 o 
   9  -3   7      143.15      164.53     28.81 o 
  -7  -2   7       27.60       11.13     21.51 o 
  -6  -2   7      381.26      365.16     34.98 o 
  -5  -2   7       62.09       64.38     23.16 o 
  -4  -2   7      797.17      783.96     44.18 o 
  -3  -2   7      313.98      290.14     27.48 o 
  -2  -2   7      735.46      697.70     26.38 o 
  -1  -2   7      562.12      562.33     22.48 o 
   0  -2   7      382.41      365.60     18.42 o 
   1  -2   7      538.43      537.84     20.97 o 
   2  -2   7      269.15      257.72     14.83 o 
   3  -2   7      272.71      290.70     15.64 o 
   4  -2   7       66.76       55.47     10.13 o 
   5  -2   7      416.77      406.99     18.36 o 
   6  -2   7        3.19        6.02     16.45 o 
   7  -2   7      602.06      618.52     38.59 o 
   8  -2   7        5.25      -17.78     16.83 o 
   9  -2   7      213.31      225.39     30.14 o 
  10  -2   7       11.60      -20.02     22.68 o 
  -7  -1   7      178.25      188.44     31.84 o 
  -6  -1   7        0.51       -0.16     19.54 o 
  -5  -1   7      437.55      414.15     33.97 o 
  -4  -1   7       47.65       42.70     19.33 o 
  -3  -1   7      695.12      753.83     40.24 o 
  -2  -1   7        0.84        6.18      8.46 o 
  -1  -1   7      664.15      670.38     23.49 o 
   0  -1   7      583.23      482.57     19.05 o 
   1  -1   7      813.94      746.18     24.06 o 
   2  -1   7      171.52      316.92     22.73 o 
   3  -1   7      256.27      248.92     13.78 o 
   4  -1   7      461.97      483.92     18.95 o 
   5  -1   7       57.17       55.53     10.00 o 
   6  -1   7      959.97      976.60     30.69 o 
   7  -1   7       14.96       -2.77     15.97 o 
   8  -1   7      547.89      561.78     38.59 o 
   9  -1   7        9.69      -23.96     17.62 o 
  10  -1   7      285.94      262.77     33.33 o 
  -7   0   7       86.86       81.73     27.42 o 
  -6   0   7      495.41      489.49     37.22 o 
  -5   0   7       11.55       -4.74     16.83 o 
  -4   0   7      673.42      706.30     40.03 o 
  -3   0   7       17.47       -1.17     13.31 o 
  -2   0   7     1230.40     1351.82     29.71 o 
  -1   0   7      161.52      164.56     11.64 o 
   0   0   7      627.41      650.23     21.06 o 
   1   0   7        7.28        2.16      6.76 o 
   2   0   7     5851.10     5715.69    150.80 o 
   3   0   7     1414.42     1433.53     55.97 o 
   4   0   7      370.48      321.04     26.84 o 
   5   0   7      271.47      302.97     16.19 o 
   6   0   7      131.34       99.41     12.12 o 
   7   0   7      700.90      751.05     28.00 o 
   8   0   7       20.80       21.26     12.05 o 
   9   0   7      637.96      693.52     44.87 o 
  10   0   7       25.61        7.56     23.27 o 
  11   0   7      517.08      503.70     42.81 o 
  -8   1   7       61.01       35.04     25.82 o 
  -7   1   7       64.66       53.19     24.39 o 
  -6   1   7        0.84      -21.24     15.92 o 
  -5   1   7      285.92      295.41     28.22 o 
  -4   1   7       22.70       -2.56     15.55 o 
  -3   1   7     1465.55     1474.47     52.59 o 
  -2   1   7        2.35       -6.45      7.97 o 
  -1   1   7     2301.44     2358.08     45.17 o 
   0   1   7      348.79      351.43     14.05 o 
   1   1   7     2310.81     2240.88     51.90 o 
   2   1   7     3156.37     3024.09     67.70 o 
   3   1   7      318.63      345.29     15.31 o 
   4   1   7      216.58      185.69     12.22 o 
   5   1   7     1039.47     1098.91     31.92 o 
   6   1   7      544.95      622.30     24.04 o 
   7   1   7       76.44       69.96     12.78 o 
   8   1   7      863.87      930.18     33.41 o 
   9   1   7       97.33       94.29     16.81 o 
  10   1   7      692.39      682.24     46.63 o 
  11   1   7        3.49      -31.47     22.73 o 
  -8   2   7       30.49        1.76     24.65 o 
  -7   2   7       38.39       23.96     23.37 o 
  -6   2   7      183.90      207.82     29.61 o 
  -5   2   7       16.60        6.87     16.08 o 
  -4   2   7      907.68      958.56     31.44 o 
  -3   2   7      159.34      183.65     41.42 o 
  -2   2   7     1963.86     1952.10     56.42 o 
  -1   2   7       49.62       43.10      9.49 o 
   0   2   7     4667.30     4742.70    104.35 o 
   1   2   7        1.36       -6.52      4.34 o 
   2   2   7     4117.40     3999.89     86.35 o 
   3   2   7        3.74       -2.78      5.62 o 
   4   2   7     1801.16     2201.62     53.18 o 
   5   2   7       81.85       65.29     10.01 o 
   6   2   7     1364.58     1439.85     55.84 o 
   7   2   7      405.74      425.22     29.13 o 
   8   2   7      623.45      688.68     39.07 o 
   9   2   7      249.54      262.77     29.45 o 
  10   2   7      211.71      192.00     30.03 o 
  -8   3   7        5.63      -19.38     21.03 o 
  -7   3   7      275.72      245.36     33.12 o 
  -6   3   7      212.99      204.04     26.30 o 
  -5   3   7      277.99      264.02     36.82 o 
  -4   3   7      209.33      202.54     15.73 o 
  -3   3   7      605.96      630.11     27.52 o 
  -2   3   7      304.51      280.71     16.74 o 
  -1   3   7     2858.57     2828.42    106.59 o 
   0   3   7      411.40      374.29     49.97 o 
   1   3   7     4136.69     4031.74    103.11 o 
   2   3   7      637.05      662.73     35.00 o 
   3   3   7     1333.99     1389.66     50.94 o 
   4   3   7        4.89       -5.43      8.57 o 
   5   3   7     1692.07     1695.89     61.59 o 
   6   3   7      454.99      418.78     28.06 o 
   7   3   7     1342.72     1537.10     61.27 o 
   8   3   7      397.99      402.11     31.52 o 
   9   3   7      384.20      407.97     34.34 o 
  10   3   7      246.39      216.81     30.56 o 
  11   3   7      155.14      177.79     32.27 o 
  -7   4   7      172.02      167.62     29.39 o 
  -6   4   7       14.14       27.45     15.40 o 
  -5   4   7     1061.56     1134.85     38.48 o 
  -4   4   7      335.35      274.27     18.23 o 
  -3   4   7      335.16      326.04     17.82 o 
  -2   4   7     2670.34     2676.64     64.94 o 
  -1   4   7      537.81      516.47     20.81 o 
   0   4   7      821.35      807.93     26.41 o 
   1   4   7     1400.41     1266.10     43.83 o 
   2   4   7      284.09      240.32     13.62 o 
   3   4   7        3.28      -10.17      8.41 o 
   4   4   7     3310.02     3312.35    105.61 o 
   5   4   7       30.76       25.24     12.51 o 
   6   4   7     2105.53     2199.81     78.35 o 
   7   4   7      131.31      105.53     19.49 o 
   8   4   7      845.93      969.78     47.59 o 
   9   4   7       12.83       -7.98     18.58 o 
  10   4   7      270.95      266.87     31.63 o 
  11   4   7      112.92      118.90     29.77 o 
  -7   5   7       18.23       43.45     24.28 o 
  -6   5   7      604.49      628.52     29.31 o 
  -5   5   7      628.74      607.50     27.81 o 
  -4   5   7      194.86      200.96     17.72 o 
  -3   5   7       92.50       96.09     12.89 o 
  -2   5   7      665.12      683.12     25.41 o 
  -1   5   7      949.14      898.74     28.56 o 
   0   5   7      320.00      276.07     22.23 o 
   1   5   7     2071.50     2121.48     52.05 o 
   2   5   7      654.65      509.62     27.45 o 
   3   5   7     3940.82     3977.29    123.76 o 
   4   5   7      652.38      571.47     29.81 o 
   5   5   7     1723.08     1598.42     60.10 o 
   6   5   7       90.33       76.14     16.88 o 
   7   5   7      738.69      732.33     38.75 o 
   8   5   7      109.18       97.02     20.61 o 
   9   5   7       49.72       44.41     21.35 o 
  10   5   7      247.18      235.18     34.02 o 
  11   5   7      122.09      130.66     30.99 o 
  -7   6   7      164.03      156.12     29.34 o 
  -6   6   7        1.59      -11.29     19.38 o 
  -5   6   7      296.90      258.56     33.07 o 
  -4   6   7       16.47       -3.49     11.42 o 
  -3   6   7     1132.89     1091.67     35.04 o 
  -2   6   7      114.24      108.86     25.27 o 
  -1   6   7      854.39      813.35     27.28 o 
   0   6   7      649.47      653.37     23.64 o 
   1   6   7     1749.11     1700.21     44.25 o 
   2   6   7     1115.26     1007.35     30.11 o 
   3   6   7      444.33      390.93     17.89 o 
   4   6   7     1608.00     1557.76     58.50 o 
   5   6   7      666.30      641.25     33.85 o 
   6   6   7     1059.33     1141.66     49.98 o 
   7   6   7       13.96       23.37     14.06 o 
   8   6   7       14.11      -19.81     15.71 o 
   9   6   7       46.59       31.04     21.56 o 
  10   6   7      503.45      515.36     40.62 o 
  -7   7   7        0.26       -5.43     25.24 o 
  -6   7   7      260.26      304.77     34.50 o 
  -5   7   7        8.68      -17.25     21.08 o 
  -4   7   7      147.63      213.94     30.83 o 
  -3   7   7       34.66       34.33     11.11 o 
  -2   7   7     1317.81     1306.58     47.27 o 
  -1   7   7      249.32      219.49     18.05 o 
   0   7   7     2058.17     2020.16     51.63 o 
   1   7   7      487.29      434.26     21.26 o 
   2   7   7     1242.40     1237.93     33.14 o 
   3   7   7      930.52      896.77     29.11 o 
   4   7   7      993.40      982.61     43.28 o 
   5   7   7      228.54      213.62     21.72 o 
   6   7   7       24.32        1.28     14.27 o 
   7   7   7     2134.56     2110.59     80.06 o 
   8   7   7        0.34      -25.96     17.30 o 
   9   7   7      978.87      938.65     52.27 o 
  10   7   7       16.12      -11.77     19.81 o 
  -7   8   7       87.68       80.46     27.64 o 
  -6   8   7       19.72       29.71     25.34 o 
  -5   8   7      337.34      350.41     37.22 o 
  -4   8   7       32.71       28.43     23.59 o 
  -3   8   7      749.82      689.75     45.46 o 
  -2   8   7       21.00       -1.60     17.04 o 
  -1   8   7      657.50      639.20     41.97 o 
   0   8   7      201.48      168.99     15.27 o 
   1   8   7     1745.64     1827.11     48.34 o 
   2   8   7      406.56      372.36     15.29 o 
   3   8   7      991.20      988.66     25.74 o 
   4   8   7      377.64      357.49     25.50 o 
   5   8   7      417.14      366.97     27.90 o 
   6   8   7      711.94      644.45     37.53 o 
   7   8   7      162.69      158.72     24.54 o 
   8   8   7      469.26      429.90     35.46 o 
   9   8   7       58.20       43.02     21.94 o 
  10   8   7      451.68      405.14     38.55 o 
  -6   9   7       65.02      113.57     29.93 o 
  -5   9   7        5.26       10.12     24.23 o 
  -4   9   7      716.32      647.22     47.96 o 
  -3   9   7        2.60      -22.15     21.03 o 
  -2   9   7      516.54      554.49     41.52 o 
  -1   9   7       36.00       22.84     18.69 o 
   0   9   7      297.05      320.38     28.81 o 
   1   9   7       80.70       52.95     11.62 o 
   2   9   7     1276.72     1423.11     57.67 o 
   3   9   7      586.83      625.10     20.89 o 
   4   9   7     1441.13     1407.38     34.63 o 
   5   9   7       95.09      127.15     22.31 o 
   6   9   7      964.28      884.30     45.19 o 
   7   9   7      234.41      210.80     26.14 o 
   8   9   7      144.63      152.28     28.70 o 
   9   9   7      299.43      260.80     31.58 o 
  -5  10   7       62.30       41.05     26.36 o 
  -4  10   7       12.62       37.75     24.97 o 
  -3  10   7      224.77      237.10     34.13 o 
  -2  10   7      111.48       87.85     25.82 o 
  -1  10   7      938.71      906.39     51.47 o 
   0  10   7       67.04       47.65     21.30 o 
   1  10   7      271.43      260.05     29.29 o 
   2  10   7       26.83       23.60     10.49 o 
   3  10   7     1657.30     1692.44     39.69 o 
   4  10   7       61.65       41.37     11.45 o 
   5  10   7     1142.22     1077.61     37.78 o 
   6  10   7       44.97       17.41     18.32 o 
   7  10   7      189.91      207.07     29.18 o 
   8  10   7       47.76       15.60     20.82 o 
  -4  11   7       86.99       81.68     31.95 o 
  -3  11   7       40.33       54.68     26.03 o 
  -2  11   7      220.28      228.32     33.33 o 
  -1  11   7      122.02      144.45     28.91 o 
   0  11   7      575.25      524.68     41.37 o 
   1  11   7      132.06      155.64     28.22 o 
   2  11   7      615.91      557.15     39.23 o 
   3  11   7        8.09      -18.84     24.09 o 
   4  11   7      573.36      595.30     40.77 o 
   5  11   7       10.50      -16.32     13.21 o 
   6  11   7      187.23      204.04     28.22 o 
   7  11   7       10.68      -13.15     18.37 o 
  -3  12   7       66.43       79.87     29.87 o 
  -2  12   7       73.51       73.48     26.25 o 
  -1  12   7      259.50      251.53     32.91 o 
   0  12   7       30.44       56.55     26.41 o 
   2  12   7      157.38      187.16     31.15 o 
   3  12   7      317.37      296.58     35.78 o 
   4  12   7       17.28      -23.21     22.41 o 
   5  12   7      164.59      176.67     21.20 o 
   6  12   7        2.22      -10.52     15.63 o 
  -1  13   7      104.23      148.66     29.45 o 
   0  13   7      162.38      188.06     31.04 o 
   4  13   7       81.55      113.41     32.05 o 
   0  -7   8        5.19       19.70     28.17 o 
   1  -7   8       69.66       62.67     27.00 o 
   2  -7   8       26.31        2.18     26.57 o 
   3  -7   8       66.15       46.59     26.14 o 
   4  -7   8       54.32       41.58     29.29 o 
  -2  -6   8       78.14       79.45     27.79 o 
  -1  -6   8        3.75      -32.11     22.52 o 
   0  -6   8       28.69       10.33     21.40 o 
   1  -6   8        8.92      -31.55     21.03 o 
   2  -6   8       56.94       84.71     26.68 o 
   3  -6   8       23.13       14.80     22.36 o 
   4  -6   8      160.77      184.66     31.20 o 
   5  -6   8       78.36       74.17     27.26 o 
   6  -6   8       93.27       97.65     28.49 o 
  -3  -5   8        4.95       -7.93     21.35 o 
  -2  -5   8       40.17       25.72     20.82 o 
  -1  -5   8       47.55       49.43     15.43 o 
   0  -5   8        2.76      -17.08     11.39 o 
   1  -5   8      100.73      112.40     23.53 o 
   2  -5   8       67.07       34.50     20.71 o 
   3  -5   8      204.65      185.35     27.00 o 
   4  -5   8       81.62       44.99     23.53 o 
   5  -5   8       47.08       30.78     23.11 o 
   6  -5   8       14.69        7.29     22.15 o 
   7  -5   8      104.27       98.40     26.25 o 
  -4  -4   8       42.86       43.02     24.81 o 
  -3  -4   8      264.34      309.68     32.16 o 
  -2  -4   8      233.34      258.72     30.09 o 
  -1  -4   8       13.96        5.08     12.94 o 
   0  -4   8      493.11      504.59     24.62 o 
   1  -4   8       29.81       19.75     13.01 o 
   2  -4   8      881.17      837.35     44.50 o 
   3  -4   8       11.93      -19.38     17.52 o 
   4  -4   8      344.62      369.47     34.29 o 
   5  -4   8       18.48      -17.94     18.85 o 
   6  -4   8      346.52      382.04     34.18 o 
   7  -4   8       80.18       56.17     25.08 o 
   8  -4   8       43.64       53.14     25.18 o 
  -5  -3   8       16.18       -6.17     21.72 o 
  -4  -3   8      216.12      236.25     28.81 o 
  -3  -3   8       83.59      105.64     25.82 o 
  -2  -3   8      371.64      308.29     30.67 o 
  -1  -3   8      294.65      249.59     22.04 o 
   0  -3   8      479.47      442.35     22.31 o 
   1  -3   8      215.01      219.20     17.27 o 
   2  -3   8      227.77      162.81     17.49 o 
   3  -3   8      285.04      301.32     18.39 o 
   4  -3   8      118.04       62.73     20.13 o 
   5  -3   8      195.17      200.47     27.00 o 
   6  -3   8       24.41        5.01     19.75 o 
   7  -3   8      334.20      362.82     33.76 o 
   8  -3   8      157.82      122.52     26.25 o 
   9  -3   8      364.96      393.80     37.91 o 
  -6  -2   8        6.79       -6.65     22.36 o 
  -5  -2   8       93.10       80.94     24.38 o 
  -4  -2   8       14.00        5.91     20.29 o 
  -3  -2   8      223.09      206.54     27.85 o 
  -2  -2   8      200.18      183.48     24.38 o 
  -1  -2   8      190.11      176.35     15.74 o 
   0  -2   8      236.16      215.30     21.73 o 
   1  -2   8      307.07      275.03     18.29 o 
   2  -2   8       46.94       62.58     11.02 o 
   3  -2   8      155.22      141.68     13.71 o 
   4  -2   8       38.06       27.57     10.90 o 
   5  -2   8       21.14        1.44     15.60 o 
   6  -2   8      931.39      953.07     47.96 o 
   7  -2   8        1.71       15.92     19.86 o 
   8  -2   8      798.41      820.96     48.01 o 
   9  -2   8       49.00       63.47     27.37 o 
  10  -2   8      200.42      199.72     33.55 o 
  -6  -1   8      410.66      397.37     37.64 o 
  -5  -1   8       28.39       25.50     22.79 o 
  -4  -1   8      810.40      728.76     44.02 o 
  -3  -1   8       87.27       63.95     22.04 o 
  -2  -1   8      293.13      293.44     26.52 o 
  -1  -1   8      176.86      176.30     23.59 o 
   0  -1   8      531.58      516.68     21.25 o 
   1  -1   8       89.21       70.13     11.44 o 
   2  -1   8     1283.84     1263.44     51.53 o 
   3  -1   8      308.60      315.32     16.83 o 
   4  -1   8      184.83      151.13     13.08 o 
   5  -1   8      878.42      949.37     30.32 o 
   6  -1   8      448.86      453.87     21.28 o 
   7  -1   8      613.88      631.19     39.44 o 
   8  -1   8      226.02      203.83     29.50 o 
   9  -1   8      221.39      231.14     34.40 o 
  10  -1   8       82.09       20.82     27.85 o 
  -7   0   8       89.82       76.99     28.81 o 
  -6   0   8       87.76       67.30     24.49 o 
  -5   0   8      301.57      310.42     31.31 o 
  -4   0   8       58.72       37.59     21.14 o 
  -3   0   8      266.73      278.63     27.58 o 
  -2   0   8      156.28      121.72     20.76 o 
  -1   0   8     1280.44     1260.79     53.50 o 
   0   0   8       19.69       26.78     14.06 o 
   1   0   8      423.59      385.82     26.03 o 
   2   0   8       96.15       82.65     10.60 o 
   3   0   8      806.67      846.13     26.68 o 
   4   0   8       49.02       39.99      9.61 o 
   5   0   8      421.68      391.13     18.56 o 
   6   0   8      710.79      673.31     25.68 o 
   7   0   8        2.19       -9.40     10.33 o 
   8   0   8      196.63      218.09     30.88 o 
   9   0   8       39.19        6.98     22.79 o 
  10   0   8       79.38       20.13     24.92 o 
  -7   1   8       63.42       56.07     26.78 o 
  -6   1   8      261.06      258.24     30.67 o 
  -5   1   8        6.12      -11.34     17.84 o 
  -4   1   8      346.06      372.40     31.04 o 
  -3   1   8        8.45       -0.69     13.74 o 
  -2   1   8      834.87      793.88     27.52 o 
  -1   1   8        2.15        7.77     11.87 o 
   0   1   8      541.32      522.18     30.83 o 
   1   1   8      115.48      105.09      9.66 o 
   2   1   8     1042.75     1006.47     28.76 o 
   3   1   8     1467.54     1446.85     37.92 o 
   4   1   8       60.18       46.53      9.51 o 
   5   1   8      586.72      585.77     22.81 o 
   6   1   8      250.46      244.72     16.30 o 
   7   1   8      525.72      556.40     32.12 o 
   8   1   8      265.07      313.08     21.17 o 
   9   1   8      881.88      881.51     34.57 o 
  10   1   8       76.45       71.99     27.16 o 
  11   1   8      689.47      686.13     50.20 o 
  -7   2   8       22.00      -19.11     22.20 o 
  -6   2   8       58.44       28.86     23.43 o 
  -5   2   8      304.55      272.57     28.81 o 
  -4   2   8       60.82       61.93     20.55 o 
  -3   2   8      895.38      860.84     29.93 o 
  -2   2   8      251.94      242.38     16.39 o 
  -1   2   8     1362.39     1286.63     37.25 o 
   0   2   8       99.07       98.38     15.47 o 
   1   2   8      438.86      480.43     27.85 o 
   2   2   8        2.00       -2.09      5.15 o 
   3   2   8      415.43      402.63     16.84 o 
   4   2   8      353.11      353.07     16.73 o 
   5   2   8     1332.31     1302.03     36.94 o 
   6   2   8      143.62      156.55     15.05 o 
   7   2   8     1134.19     1158.17     37.04 o 
   8   2   8      272.52      262.12     20.14 o 
   9   2   8      311.05      302.11     22.92 o 
  10   2   8      252.72      254.05     22.98 o 
  11   2   8      119.65      100.21     30.62 o 
  -7   3   8       58.08       50.10     26.73 o 
  -6   3   8       42.56       40.04     22.36 o 
  -5   3   8      361.59      361.70     31.74 o 
  -4   3   8      109.31      111.72     24.12 o 
  -3   3   8      295.42      293.86     18.41 o 
  -2   3   8     1746.90     1690.19     46.21 o 
  -1   3   8      355.62      361.04     18.54 o 
   0   3   8     1674.47     1658.00     57.97 o 
   1   3   8      260.22      260.84     18.69 o 
   2   3   8     1344.54     1434.99     36.03 o 
   3   3   8        0.40       -8.36      5.57 o 
   4   3   8      815.99      779.16     25.41 o 
   5   3   8      162.67      148.61     20.23 o 
   6   3   8     1541.42     1579.69     61.00 o 
   7   3   8      291.87      265.80     26.19 o 
   8   3   8      704.21      648.76     38.38 o 
   9   3   8      313.67      338.27     32.05 o 
  10   3   8      268.27      295.94     32.80 o 
  11   3   8      330.94      361.43     37.59 o 
  -7   4   8      112.25       99.04     28.22 o 
  -5   4   8       94.78      148.41     18.44 o 
  -4   4   8      390.66      395.38     34.93 o 
  -3   4   8      226.14      208.32     17.32 o 
  -2   4   8     1172.02     1317.47     39.46 o 
  -1   4   8     2180.98     2272.56     66.40 o 
   0   4   8      879.90      819.03     27.28 o 
   1   4   8      335.68      308.67     16.02 o 
   2   4   8      162.27      107.62     13.10 o 
   3   4   8     1771.30     1743.53     62.92 o 
   4   4   8       67.73       65.33     15.02 o 
   5   4   8     2444.88     2428.53     83.84 o 
   6   4   8      137.73      129.28     20.13 o 
   7   4   8     1253.55     1260.74     54.88 o 
   8   4   8      242.66      212.93     26.09 o 
   9   4   8      386.54      402.80     33.76 o 
  10   4   8      171.82      188.60     31.04 o 
  11   4   8      381.38      482.77     41.05 o 
  -6   5   8        0.12       -9.13     27.61 o 
  -5   5   8      670.45      685.38     43.28 o 
  -4   5   8      374.81      334.54     38.26 o 
  -3   5   8      837.59      783.44     29.25 o 
  -2   5   8      133.91      166.26     15.93 o 
  -1   5   8      367.52      360.74     37.49 o 
   0   5   8        1.39      -10.49      7.50 o 
   1   5   8      764.07      738.66     25.52 o 
   2   5   8      893.01      802.86     26.60 o 
   3   5   8      373.84      347.91     23.64 o 
   4   5   8     1740.95     1884.05     68.45 o 
   5   5   8      143.67      110.91     18.05 o 
   6   5   8     1447.04     1403.23     56.96 o 
   7   5   8       81.95      106.33     20.23 o 
   8   5   8       18.57        2.02     16.83 o 
   9   5   8       90.59       73.90     24.01 o 
  10   5   8      658.55      677.56     46.52 o 
  11   5   8      136.89      122.46     31.26 o 
  -7   6   8        0.01       -9.05     22.52 o 
  -6   6   8      186.28      241.26     33.70 o 
  -5   6   8       45.53       43.02     22.58 o 
  -4   6   8      306.28      318.23     21.63 o 
  -3   6   8        0.20       -9.29     10.78 o 
  -2   6   8      463.70      498.87     24.52 o 
  -1   6   8      121.79      127.36     13.87 o 
   0   6   8      498.22      491.29     21.65 o 
   1   6   8     1786.63     1701.07     45.41 o 
   2   6   8      510.71      506.91     21.13 o 
   3   6   8      856.17      774.80     33.00 o 
   4   6   8      211.84      172.68     19.27 o 
   5   6   8       88.61      100.85     17.04 o 
   6   6   8      699.23      720.14     37.90 o 
   7   6   8      120.35      114.27     20.61 o 
   8   6   8       11.93       -7.61     16.77 o 
   9   6   8      498.57      501.36     38.60 o 
  10   6   8       42.68       19.33     24.55 o 
  -6   7   8       23.34       23.06     27.15 o 
  -5   7   8      505.02      529.26     42.06 o 
  -4   7   8        9.52       -7.13     19.38 o 
  -3   7   8      505.59      505.20     54.52 o 
  -2   7   8       25.11       31.07     14.32 o 
  -1   7   8     1828.78     1838.95     49.93 o 
   0   7   8       98.12       68.24     17.01 o 
   1   7   8     1720.92     1772.56     47.45 o 
   2   7   8      743.21      677.22     46.26 o 
   3   7   8     2090.19     2036.35     52.97 o 
   4   7   8      157.50      131.73     18.64 o 
   5   7   8      243.65      203.08     21.67 o 
   6   7   8       54.74       49.15     17.25 o 
   7   7   8        2.34      -22.47     16.61 o 
   8   7   8     1285.74     1246.63     58.77 o 
   9   7   8       46.61       41.37     23.75 o 
  10   7   8      507.42      552.68     43.17 o 
  -6   8   8       43.75       83.60     28.70 o 
  -5   8   8       30.17       47.87     26.78 o 
  -4   8   8      269.06      308.61     35.99 o 
  -3   8   8      151.87      187.69     29.55 o 
  -2   8   8      643.35      668.56     33.22 o 
  -1   8   8        1.11       -4.57      9.53 o 
   0   8   8      788.19      816.60     29.27 o 
   1   8   8      236.14      244.31     17.49 o 
   2   8   8     1202.27     1179.77     35.91 o 
   3   8   8        1.00      -10.74     13.92 o 
   4   8   8       64.82       52.29     15.97 o 
   5   8   8      357.47      294.13     26.03 o 
   6   8   8       27.36       12.94     17.20 o 
   7   8   8     1068.32     1091.41     53.23 o 
   8   8   8       31.72        6.44     18.96 o 
   9   8   8      506.80      478.04     38.92 o 
  10   8   8      117.30      112.40     29.93 o 
  -5   9   8      182.75      183.80     34.56 o 
  -4   9   8       60.21       28.81     29.13 o 
  -3   9   8      558.77      573.07     44.87 o 
  -2   9   8      125.36       89.24     25.50 o 
  -1   9   8      877.57      923.32     51.53 o 
   0   9   8      186.12      142.41     15.34 o 
   1   9   8      123.23      137.83     15.67 o 
   2   9   8        0.55       -8.22      9.80 o 
   3   9   8      977.42     1014.67     37.15 o 
   4   9   8      358.32      311.64     19.80 o 
   5   9   8      940.09      935.19     45.56 o 
   6   9   8      144.51      112.67     23.05 o 
   7   9   8      326.01      319.68     30.14 o 
   8   9   8      372.30      309.09     32.00 o 
   9   9   8      225.21      222.57     32.43 o 
  -5  10   8       66.37       81.73     30.35 o 
  -4  10   8       72.05       61.87     28.49 o 
  -3  10   8        1.07        5.06     24.28 o 
  -2  10   8      268.93      275.71     34.40 o 
  -1  10   8      275.27      319.74     34.18 o 
   0  10   8      255.33      278.79     32.16 o 
   1  10   8      168.77      148.93     16.71 o 
   2  10   8     1237.71     1372.59     51.07 o 
   3  10   8       57.99       63.38     17.63 o 
   4  10   8      775.77      776.04     34.84 o 
   5  10   8       32.82       -6.07     17.78 o 
   6  10   8      623.31      583.93     37.90 o 
   7  10   8      137.84      111.02     25.29 o 
   8  10   8      219.63      254.84     31.15 o 
  -4  11   8       76.57      101.17     31.15 o 
  -3  11   8      125.96      180.02     35.46 o 
  -2  11   8       80.57      126.14     31.15 o 
  -1  11   8      373.48      364.68     37.43 o 
   0  11   8      222.65      268.09     33.65 o 
   1  11   8      725.98      739.09     50.51 o 
   2  11   8      328.31      262.39     31.04 o 
   3  11   8      384.09      366.88     23.14 o 
   4  11   8        1.87      -27.71     18.48 o 
   5  11   8      498.65      523.62     35.73 o 
   6  11   8        6.39       -4.15     17.20 o 
   7  11   8      192.64      219.48     28.06 o 
  -2  12   8       68.83       68.21     27.74 o 
  -1  12   8      134.97      146.48     29.50 o 
   0  12   8      270.61      317.77     37.27 o 
   1  12   8      174.94      199.99     33.92 o 
   2  12   8      176.03      230.29     31.58 o 
   3  12   8       59.80       17.09     23.91 o 
   5  12   8        0.82      -26.20     17.46 o 
   6  12   8      186.43      205.53     29.29 o 
  -1  13   8       57.42       83.33     27.96 o 
   0  13   8      148.25      189.24     31.63 o 
   1  13   8       64.18       84.55     30.40 o 
   0  -6   9        2.02      -34.58     23.05 o 
   1  -6   9       65.75       92.75     28.59 o 
   2  -6   9        0.09      -18.95     25.02 o 
   3  -6   9       50.28       33.12     27.26 o 
   4  -6   9       25.82       40.63     27.58 o 
  -2  -5   9       20.32       -5.32     21.51 o 
  -1  -5   9       27.22      -29.23     19.49 o 
   0  -5   9       12.79       -1.44     21.56 o 
   1  -5   9       63.11       46.91     22.36 o 
   2  -5   9      211.48      211.38     30.14 o 
   3  -5   9        0.48      -13.26     22.15 o 
   4  -5   9      243.79      261.01     32.48 o 
   5  -5   9        5.03      -24.38     21.40 o 
   6  -5   9      137.80      154.15     32.11 o 
  -3  -4   9        0.40      -18.80     21.62 o 
  -2  -4   9       16.57        0.59     21.30 o 
  -1  -4   9       93.92      106.60     24.86 o 
   0  -4   9        1.57       -6.23     15.81 o 
   1  -4   9      348.06      384.62     21.93 o 
   2  -4   9        0.09      -16.51     19.27 o 
   3  -4   9      205.14      178.53     25.56 o 
   4  -4   9        4.09       -9.05     18.64 o 
   5  -4   9      136.04      120.18     28.22 o 
   6  -4   9        1.38      -22.63     19.86 o 
   7  -4   9      259.13      284.44     32.43 o 
  -4  -3   9        0.76      -28.54     20.39 o 
  -3  -3   9      145.09      188.17     30.88 o 
  -2  -3   9      147.21      126.78     24.81 o 
  -1  -3   9      171.91      179.01     27.74 o 
   0  -3   9      345.05      350.09     30.78 o 
   1  -3   9      171.82      157.01     17.32 o 
   2  -3   9      276.81      254.57     18.26 o 
   3  -3   9       22.09      -12.14     18.16 o 
   4  -3   9      305.26      333.16     32.05 o 
   5  -3   9       12.11      -24.22     20.29 o 
   6  -3   9      298.77      322.40     34.34 o 
   7  -3   9       12.14      -12.73     20.71 o 
   8  -3   9      233.97      209.84     30.30 o 
  -5  -2   9        0.02      -27.10     20.39 o 
  -4  -2   9       98.22       92.27     26.73 o 
  -3  -2   9       34.54       14.80     21.83 o 
  -2  -2   9      347.19      399.24     34.08 o 
  -1  -2   9       78.17       67.78     21.24 o 
   0  -2   9      375.61      299.13     28.38 o 
   1  -2   9       53.26       15.01     12.39 o 
   2  -2   9      114.96       88.97     15.02 o 
   3  -2   9      110.37       89.08     17.94 o 
   4  -2   9       13.21      -17.25     11.50 o 
   5  -2   9      702.04      715.88     41.36 o 
   6  -2   9       16.18       47.60     23.06 o 
   7  -2   9     1109.76     1177.54     58.98 o 
   8  -2   9       21.91       36.37     25.13 o 
   9  -2   9      213.41      191.26     31.52 o 
  -5  -1   9      185.76      172.68     30.19 o 
  -4  -1   9       11.99      -20.23     19.01 o 
  -3  -1   9      271.21      289.87     30.72 o 
  -2  -1   9        9.59      -24.04     16.03 o 
  -1  -1   9      214.97      211.76     26.57 o 
   0  -1   9       12.69      -23.64     15.76 o 
   1  -1   9      189.76      173.15     15.83 o 
   2  -1   9       99.60       37.03     12.17 o 
   3  -1   9      393.07      377.84     20.45 o 
   4  -1   9      568.23      577.44     24.25 o 
   5  -1   9      413.46      449.40     27.87 o 
   6  -1   9     1101.76     1176.10     55.52 o 
   7  -1   9      462.59      556.46     40.03 o 
   8  -1   9      327.09      309.46     34.93 o 
   9  -1   9      108.18       93.28     28.28 o 
  10  -1   9      124.60      143.87     31.42 o 
  -6   0   9      237.47      211.01     33.01 o 
  -5   0   9        0.23      -27.96     21.14 o 
  -4   0   9      277.89      216.71     29.93 o 
  -2   0   9      278.53      289.71     28.38 o 
  -1   0   9       67.97       57.08     18.85 o 
   0   0   9      277.58      238.54     25.02 o 
   1   0   9        4.77      -15.50     13.74 o 
   2   0   9     1010.69      906.29     29.21 o 
   3   0   9     1989.97     1888.62     49.03 o 
   4   0   9      736.38      709.02     25.66 o 
   5   0   9       82.11      115.98     13.74 o 
   6   0   9      762.71      790.72     29.44 o 
   7   0   9      223.33      245.35     18.76 o 
   8   0   9      103.29      103.19     25.93 o 
   9   0   9      167.87      153.83     31.79 o 
  10   0   9       15.50      -33.78     22.52 o 
  -6   1   9      144.93      148.55     31.47 o 
  -5   1   9      134.86      115.12     27.48 o 
  -4   1   9       94.83       80.67     22.31 o 
  -3   1   9      426.13      426.39     33.70 o 
  -2   1   9      312.80      280.18     27.74 o 
  -1   1   9      618.93      578.02     35.56 o 
   0   1   9       47.87       38.82     16.03 o 
   1   1   9      483.92      466.22     30.62 o 
   2   1   9        1.00       -5.76      7.42 o 
   3   1   9      936.65      928.62     47.03 o 
   4   1   9        0.25       -7.72      8.89 o 
   5   1   9      638.40      675.69     25.59 o 
   6   1   9       24.19       -2.12     11.18 o 
   7   1   9       56.23       51.82     13.54 o 
   8   1   9        5.73      -17.92     11.95 o 
   9   1   9       71.86       54.63     28.38 o 
  10   1   9      205.60      231.24     35.09 o 
  -6   2   9       44.13       64.80     25.40 o 
  -5   2   9        5.49      -18.16     19.65 o 
  -4   2   9      127.64      112.24     25.13 o 
  -3   2   9       94.16       89.40     21.35 o 
  -2   2   9      229.50      236.17     17.13 o 
  -1   2   9       24.49        5.72     10.03 o 
   0   2   9      260.02      280.71     24.65 o 
   1   2   9        0.58      -16.54     11.02 o 
   2   2   9      162.75      136.95     19.70 o 
   3   2   9      197.04      157.69     12.96 o 
   4   2   9      651.78      617.92     23.06 o 
   5   2   9      113.07       95.08     12.95 o 
   6   2   9      776.68      866.48     30.75 o 
   7   2   9      236.04      216.79     19.06 o 
   8   2   9      279.74      284.07     23.14 o 
   9   2   9      752.85      777.58     33.27 o 
  10   2   9      195.71      244.45     34.08 o 
  -6   3   9      119.80      108.99     29.77 o 
  -5   3   9       14.93        9.96     21.51 o 
  -4   3   9      215.04      212.34     26.09 o 
  -3   3   9      188.58      152.84     16.42 o 
  -2   3   9      335.90      304.50     18.53 o 
  -1   3   9      579.58      596.43     24.69 o 
   0   3   9      195.04      146.61     15.36 o 
   1   3   9      558.33      546.93     31.67 o 
   3   3   9     1406.57     1421.26     37.98 o 
   4   3   9       39.69       24.72      9.80 o 
   5   3   9     1484.36     1555.64     50.06 o 
   6   3   9        0.20       -0.77     10.09 o 
   7   3   9     1449.89     1498.68     45.08 o 
   8   3   9       68.43       72.25     20.05 o 
   9   3   9      679.40      692.88     33.35 o 
  10   3   9       29.02       20.33     21.25 o 
  11   3   9      351.44      377.63     27.62 o 
  -6   4   9        6.55      -30.35     20.23 o 
  -5   4   9      884.60      873.49     49.93 o 
  -4   4   9      187.40      183.61     18.92 o 
  -3   4   9      134.04      137.34     16.45 o 
  -2   4   9      122.44      158.31     16.37 o 
  -1   4   9      255.74      227.17     17.03 o 
   0   4   9      825.01      845.97     29.36 o 
   1   4   9      126.41       98.78     12.67 o 
   2   4   9      865.25      781.51     37.69 o 
   3   4   9      116.40       84.36     17.44 o 
   4   4   9     1943.45     2109.12     63.90 o 
   5   4   9        8.28        4.05     14.16 o 
   6   4   9      925.90      884.40     43.28 o 
   7   4   9       77.82       50.16     18.53 o 
   8   4   9      717.93      772.62     43.44 o 
   9   4   9      247.65      226.56     30.62 o 
  10   4   9      438.51      499.17     39.24 o 
  -6   5   9      115.00       93.55     28.01 o 
  -5   5   9       57.10       84.02     25.56 o 
  -4   5   9      412.31      438.57     24.98 o 
  -3   5   9        0.17      -20.53     13.69 o 
  -2   5   9      983.33     1022.45     38.11 o 
  -1   5   9      164.37      149.72     15.25 o 
   0   5   9       82.62       82.45     12.47 o 
   1   5   9      220.39      178.15     14.69 o 
   2   5   9      709.05      680.01     25.68 o 
   3   5   9     1340.24     1331.00     53.28 o 
   4   5   9      254.63      224.75     22.10 o 
   5   5   9     1057.44     1035.84     46.58 o 
   6   5   9      273.75      319.84     27.16 o 
   7   5   9     1733.09     1728.41     68.88 o 
   8   5   9      106.72       63.68     20.02 o 
   9   5   9      302.05      347.43     32.64 o 
  10   5   9        0.05       -0.85     21.99 o 
  -6   6   9        0.07       -7.35     24.60 o 
  -5   6   9      335.48      356.05     24.03 o 
  -4   6   9        8.19       -9.24     12.46 o 
  -3   6   9      296.78      285.59     20.29 o 
  -2   6   9        4.45       -8.72     10.30 o 
  -1   6   9      233.58      201.13     17.62 o 
   0   6   9      163.03      129.27     14.44 o 
   1   6   9     1159.94     1229.32     46.36 o 
   2   6   9      371.96      371.75     19.99 o 
   3   6   9     1519.31     1568.19     60.36 o 
   4   6   9      333.42      343.12     26.14 o 
   5   6   9      246.30      239.66     24.06 o 
   6   6   9      492.06      487.09     31.58 o 
   7   6   9      291.00      272.67     27.32 o 
   8   6   9      588.66      615.06     39.82 o 
   9   6   9      431.72      412.01     35.78 o 
  10   6   9     1168.35     1210.54     63.08 o 
  -6   7   9      151.74      180.50     35.99 o 
  -5   7   9       81.49       95.09     27.42 o 
  -4   7   9       83.30      126.72     27.53 o 
  -3   7   9       50.30       22.27     13.37 o 
  -2   7   9      269.50      269.15     20.05 o 
  -1   7   9      159.46      153.22     41.21 o 
   0   7   9      693.34      700.60     27.54 o 
   1   7   9        5.92        4.91     17.76 o 
   2   7   9     1061.20     1111.12     55.09 o 
   3   7   9        0.76      -11.26     16.53 o 
   4   7   9     1055.13     1093.49     47.96 o 
   5   7   9       11.67       -7.98     12.41 o 
   6   7   9       50.36       38.60     18.64 o 
   7   7   9      588.99      496.88     35.62 o 
   8   7   9      153.29      183.16     28.12 o 
   9   7   9      658.95      685.06     45.24 o 
  10   7   9      147.09      163.73     31.04 o 
  -5   8   9      139.66      186.63     33.55 o 
  -4   8   9        4.51       -0.11     23.00 o 
  -3   8   9      590.24      556.94     42.16 o 
  -2   8   9       40.69       29.89     13.76 o 
  -1   8   9      892.29      953.68     34.47 o 
   0   8   9       30.74       12.33     10.85 o 
   1   8   9     1415.61     1475.70     43.51 o 
   2   8   9        7.26       -1.49     10.23 o 
   3   8   9      341.96      356.50     20.06 o 
   4   8   9        9.69      -15.55     13.21 o 
   5   8   9        5.99      -21.65     14.43 o 
   6   8   9      611.49      521.17     34.61 o 
   7   8   9      454.88      486.88     36.10 o 
   8   8   9      691.38      641.04     41.89 o 
   9   8   9      171.36      196.47     31.47 o 
  10   8   9      274.06      254.84     36.95 o 
  -5   9   9      106.75      145.36     32.37 o 
  -4   9   9      258.04      280.92     36.37 o 
  -3   9   9       91.44      109.84     31.79 o 
  -2   9   9      217.14      259.57     35.35 o 
  -1   9   9      271.41      267.24     32.16 o 
   0   9   9      550.63      542.00     51.45 o 
   1   9   9        9.26      -15.32     10.22 o 
   2   9   9        6.21      -10.76     16.19 o 
   3   9   9       14.01      -15.33     10.75 o 
   4   9   9      140.19      158.90     17.68 o 
   5   9   9       60.45       14.96     17.36 o 
   6   9   9      769.53      735.36     41.89 o 
   7   9   9      123.89      105.21     24.17 o 
   8   9   9      277.00      316.38     32.53 o 
   9   9   9      150.53       96.91     26.94 o 
  -4  10   9       49.53       62.94     28.97 o 
  -3  10   9      194.75      226.24     35.30 o 
  -2  10   9       15.31       22.10     24.01 o 
  -1  10   9      304.11      385.66     37.70 o 
   0  10   9       43.49       57.29     27.58 o 
   1  10   9        9.41      -19.89     13.26 o 
   2  10   9        4.81      -17.34     11.56 o 
   3  10   9     1455.38     1530.11     77.40 o 
   4  10   9      105.45       64.97     16.21 o 
   5  10   9      805.10      800.25     44.13 o 
   6  10   9       26.30       33.97     20.55 o 
   7  10   9      535.49      546.88     37.90 o 
   8  10   9       69.22       43.45     23.11 o 
  -3  11   9      144.43      215.80     35.73 o 
  -2  11   9       86.36      146.53     30.40 o 
  -1  11   9      171.39      225.18     32.53 o 
   0  11   9      494.21      542.41     44.02 o 
   1  11   9      264.79      305.09     35.30 o 
   2  11   9      499.05      485.44     40.20 o 
   3  11   9       72.92       40.18     14.59 o 
   4  11   9      289.39      326.29     38.71 o 
   5  11   9        0.03       -4.79     17.89 o 
   6  11   9      587.29      669.57     42.32 o 
   7  11   9       13.62       -4.42     18.00 o 
  -2  12   9      102.60      160.43     32.69 o 
  -1  12   9      114.13      130.18     30.62 o 
   0  12   9      227.40      298.01     35.57 o 
   1  12   9      129.36      156.44     31.04 o 
   2  12   9      185.93      169.80     29.98 o 
   3  12   9      157.20      188.76     33.12 o 
   4  12   9       18.18        7.18     14.67 o 
   5  12   9      176.38      164.95     26.30 o 
   6  12   9        9.55      -20.61     17.73 o 
   0  13   9       13.51       15.23     27.79 o 
   1  13   9       74.84       62.30     29.39 o 
   2  13   9       67.19       38.34     24.92 o 
   2  -5  10       10.16      -16.29     21.40 o 
   3  -5  10      111.23      110.43     29.66 o 
   4  -5  10        6.29       24.12     24.81 o 
  -1  -4  10       90.24       87.85     25.29 o 
   0  -4  10       10.23        0.16     20.77 o 
   2  -4  10      169.58      182.15     25.98 o 
   3  -4  10       10.48       -7.03     21.94 o 
   4  -4  10      142.83      178.32     27.64 o 
   5  -4  10       17.25       -2.82     24.12 o 
   6  -4  10      157.17      212.61     33.81 o 
  -3  -3  10        8.21        7.56     23.06 o 
  -2  -3  10       17.39       -7.40     21.72 o 
  -1  -3  10      151.00      170.39     28.22 o 
   0  -3  10       51.60       62.78     23.11 o 
   1  -3  10      146.55      183.64     25.34 o 
   2  -3  10       26.90       25.13     17.94 o 
   3  -3  10      146.12      123.53     22.73 o 
   4  -3  10       13.96        7.35     18.37 o 
   5  -3  10      187.10      199.51     30.03 o 
   6  -3  10       35.24       11.29     23.00 o 
   7  -3  10      162.78      191.05     32.11 o 
  -4  -2  10        4.54      -20.02     21.30 o 
  -3  -2  10      258.15      248.12     31.15 o 
  -2  -2  10       84.03      113.89     26.73 o 
  -1  -2  10      359.79      373.20     33.44 o 
   0  -2  10       61.50       87.27     23.80 o 
   1  -2  10      155.98      182.74     26.94 o 
   2  -2  10       91.02      124.65     24.44 o 
   3  -2  10      102.73      113.12     16.00 o 
   4  -2  10      114.09      144.67     24.86 o 
   5  -2  10       93.26       78.91     24.06 o 
   6  -2  10      168.81      180.39     27.64 o 
   7  -2  10      103.93       65.17     24.33 o 
   8  -2  10      113.54      114.59     27.16 o 
  -4  -1  10      119.28       98.77     28.22 o 
  -3  -1  10        5.38      -18.37     20.71 o 
  -2  -1  10      113.16      113.84     25.93 o 
  -1  -1  10        8.50      -26.20     17.46 o 
   0  -1  10      149.02      142.54     25.40 o 
   1  -1  10      120.47      103.03     25.29 o 
   2  -1  10       59.53       45.15     23.00 o 
   3  -1  10      194.21      213.13     18.64 o 
   4  -1  10       87.56      101.38     15.87 o 
   5  -1  10      602.77      618.37     26.69 o 
   6  -1  10      306.05      327.51     31.89 o 
   7  -1  10      375.15      378.05     33.28 o 
   8  -1  10       66.80       64.80     25.29 o 
   9  -1  10      128.97       94.83     27.69 o 
  -5   0  10      202.78      217.77     34.24 o 
  -4   0  10       54.21       37.54     25.61 o 
  -3   0  10      136.16      130.61     27.69 o 
  -2   0  10       57.72        7.08     19.65 o 
  -1   0  10      178.06      200.52     29.50 o 
   1   0  10      108.18      135.78     24.06 o 
   2   0  10      126.77      145.36     26.47 o 
   3   0  10     3010.64     3151.87    109.33 o 
   4   0  10      899.24      913.94     32.26 o 
   5   0  10     1460.55     1532.76     86.18 o 
   6   0  10       65.73       76.98     15.24 o 
   7   0  10      250.93      227.78     27.85 o 
   8   0  10      112.22      102.13     26.09 o 
   9   0  10      181.17      207.82     32.32 o 
  -5   1  10       31.80       -5.91     22.36 o 
  -4   1  10       95.61       88.71     27.53 o 
  -3   1  10       77.50       38.76     21.99 o 
  -2   1  10      132.72      108.09     26.03 o 
  -1   1  10       97.05       74.06     21.94 o 
   0   1  10      296.13      288.00     28.54 o 
   1   1  10       99.20       79.07     21.14 o 
   2   1  10     1544.98     1615.93     66.06 o 
   3   1  10      107.05      150.47     23.80 o 
   4   1  10      566.04      592.08     24.24 o 
   5   1  10      125.48       75.93     13.52 o 
   6   1  10      475.24      489.39     23.97 o 
   7   1  10       18.85        7.05     13.11 o 
   8   1  10      101.25       94.49     16.90 o 
   9   1  10       97.30       82.90     27.05 o 
  10   1  10      130.44      114.59     31.36 o 
  -5   2  10       47.90       19.91     23.96 o 
  -4   2  10       58.95       89.61     25.56 o 
  -3   2  10       26.51       -7.13     17.73 o 
  -2   2  10      123.82       68.15     22.15 o 
  -1   2  10      338.25      282.25     28.70 o 
   0   2  10       96.48       91.31     20.66 o 
   1   2  10      926.09      883.93     44.87 o 
   2   2  10      257.05      252.22     25.56 o 
   3   2  10      374.08      327.62     27.42 o 
   4   2  10       14.85        0.51     10.04 o 
   5   2  10      226.30      253.99     26.46 o 
   6   2  10        1.66      -21.65     14.43 o 
   7   2  10      268.63      257.75     20.49 o 
   8   2  10      103.26       95.06     17.71 o 
   9   2  10      457.28      457.95     27.19 o 
  10   2  10       76.34       43.18     31.41 o 
  -5   3  10      116.78      135.40     29.23 o 
  -4   3  10        1.28      -12.73     19.75 o 
  -3   3  10       84.06       59.90     22.10 o 
  -2   3  10       57.57       27.22     12.72 o 
  -1   3  10      314.61      322.05     20.53 o 
   0   3  10      194.44      171.66     16.87 o 
   1   3  10      107.36       82.43     19.91 o 
   2   3  10      447.40      386.19     28.86 o 
   3   3  10       43.35       31.20     15.87 o 
   4   3  10      598.34      621.40     35.66 o 
   5   3  10        0.49       -7.55     10.35 o 
   6   3  10      613.79      628.11     26.83 o 
   7   3  10      157.52      133.55     17.98 o 
   8   3  10      909.46      988.01     55.73 o 
   9   3  10       69.69       45.01     16.97 o 
  10   3  10      300.84      282.25     24.62 o 
  -6   4  10       63.64       55.53     28.06 o 
  -5   4  10       46.11       40.36     24.97 o 
  -4   4  10      389.03      438.80     36.63 o 
  -3   4  10       32.06      -12.96     12.64 o 
  -2   4  10      198.89      155.19     17.10 o 
  -1   4  10      381.38      310.16     19.71 o 
   0   4  10       43.68       48.86     13.12 o 
   1   4  10      336.17      338.85     20.08 o 
   2   4  10      459.13      449.45     30.09 o 
   3   4  10      370.26      399.45     28.86 o 
   4   4  10      205.65      199.03     22.52 o 
   5   4  10     1132.10     1100.02     34.68 o 
   6   4  10       15.61       26.61     11.63 o 
   7   4  10     1152.74     1142.07     38.78 o 
   8   4  10        0.05      -14.38     17.57 o 
   9   4  10      349.84      392.58     33.76 o 
  10   4  10        5.10      -12.83     19.91 o 
  -5   5  10      298.36      265.16     31.47 o 
  -4   5  10      112.32      126.50     33.60 o 
  -3   5  10       69.13       28.94     24.04 o 
  -2   5  10       11.88      -14.96     14.96 o 
  -1   5  10      211.55      197.26     17.47 o 
   0   5  10      461.93      458.68     23.20 o 
   1   5  10      466.10      498.75     23.60 o 
   2   5  10      547.22      545.23     32.68 o 
   3   5  10      536.08      534.16     32.31 o 
   4   5  10     1361.00     1323.12     55.46 o 
   5   5  10        4.89       -8.30     13.74 o 
   6   5  10      538.58      509.61     33.81 o 
   7   5  10       63.33       97.92     21.14 o 
   8   5  10      471.31      457.32     34.29 o 
   9   5  10        0.42      -27.08     18.05 o 
  10   5  10      293.41      300.57     34.77 o 
  -5   6  10       20.37        8.38     25.53 o 
  -4   6  10      196.09      231.51     31.20 o 
  -3   6  10       10.09       -9.47     13.37 o 
  -2   6  10      414.14      448.86     24.27 o 
  -1   6  10        3.67      -16.05     10.70 o 
   0   6  10      543.47      574.29     25.77 o 
   1   6  10       57.44       40.76     12.49 o 
   2   6  10     1236.75     1254.48     39.09 o 
   3   6  10      278.47      246.85     23.85 o 
   4   6  10      449.99      447.68     30.09 o 
   5   6  10      724.76      624.81     35.98 o 
   6   6  10      326.78      339.86     28.75 o 
   7   6  10     1237.15     1141.40     53.55 o 
   8   6  10      152.48      129.49     25.45 o 
   9   6  10      177.73      150.53     29.61 o 
  10   6  10      247.44      224.32     34.13 o 
  -5   7  10       74.78       92.38     26.41 o 
  -4   7  10       14.96        2.61     21.09 o 
  -3   7  10        8.58       -1.58     13.34 o 
  -2   7  10        0.03       -8.22     11.63 o 
  -1   7  10      563.46      550.19     26.10 o 
   0   7  10        3.75       -9.75     10.96 o 
   1   7  10     1231.27     1338.10     41.29 o 
   2   7  10       17.65       -1.42     14.32 o 
   3   7  10      728.88      800.80     30.14 o 
   4   7  10      116.69      117.78     20.39 o 
   5   7  10      651.11      696.67     39.02 o 
   6   7  10      462.49      381.19     30.83 o 
   7   7  10      674.44      636.30     40.03 o 
   8   7  10     1017.65      936.36     50.51 o 
   9   7  10      415.94      372.61     35.41 o 
  10   7  10      302.48      277.46     34.34 o 
  -5   8  10       28.78       31.36     26.04 o 
  -4   8  10      142.87      217.77     35.99 o 
  -3   8  10       43.82       68.79     26.78 o 
  -2   8  10      432.58      456.72     49.81 o 
  -1   8  10      177.60      177.50     19.12 o 
   0   8  10      632.62      633.80     43.51 o 
   1   8  10       45.19       36.86     17.70 o 
   2   8  10      854.02      924.98     32.81 o 
   3   8  10       23.44        6.70     11.61 o 
   4   8  10      481.03      557.95     34.01 o 
   5   8  10       89.43       65.76     19.59 o 
   6   8  10      569.38      552.68     36.30 o 
   7   8  10      128.34      106.22     24.86 o 
   8   8  10      485.05      489.11     38.44 o 
   9   8  10      110.10       87.75     25.87 o 
  -4   9  10       50.97       69.59     31.20 o 
  -3   9  10      410.16      433.26     41.00 o 
  -2   9  10       88.95       97.23     28.86 o 
  -1   9  10      208.82      251.94     22.26 o 
   0   9  10      110.62      112.17     16.68 o 
   1   9  10       12.47      -16.44     14.62 o 
   2   9  10       27.21      -10.85     12.03 o 
   3   9  10      114.62      118.37     16.88 o 
   4   9  10      218.96      178.21     25.34 o 
   5   9  10      594.74      598.51     37.42 o 
   6   9  10        3.63        2.82     18.10 o 
   7   9  10      607.21      577.86     38.80 o 
   8   9  10       62.28       35.78     23.06 o 
   9   9  10      171.97      170.81     31.20 o 
  -4  10  10       19.60       17.78     27.10 o 
  -3  10  10       81.32       88.39     29.61 o 
  -2  10  10       76.74      106.06     29.45 o 
  -1  10  10      379.39      481.66     43.66 o 
   0  10  10       41.82       39.83     25.98 o 
   1  10  10        0.37      -17.12     11.41 o 
   2  10  10        1.78      -32.50     21.67 o 
   3  10  10        0.47       -6.61     12.73 o 
   4  10  10     1245.54     1303.34     63.98 o 
   5  10  10       79.38       91.26     23.43 o 
   6  10  10      756.48      729.88     42.85 o 
   7  10  10        8.86       -6.33     19.38 o 
   8  10  10      260.57      241.31     30.51 o 
  -3  11  10        5.47        8.73     26.30 o 
  -2  11  10       68.14       98.40     29.50 o 
  -1  11  10        6.46       19.06     24.49 o 
   0  11  10       22.91       74.22     27.90 o 
   1  11  10      335.94      315.85     36.79 o 
   2  11  10      170.43      223.14     21.87 o 
   3  11  10      504.99      539.07     63.46 o 
   4  11  10        2.54        1.93     14.76 o 
   5  11  10      422.00      497.47     35.35 o 
   6  11  10        4.50       -2.93     18.58 o 
   7  11  10      250.49      304.08     32.59 o 
  -1  12  10       70.69      124.38     32.05 o 
   0  12  10      212.29      220.60     36.69 o 
   1  12  10      227.17      264.20     37.06 o 
   2  12  10       96.29       99.14     28.59 o 
   3  12  10      153.83      192.16     31.68 o 
   4  12  10      203.25      238.95     22.76 o 
   5  12  10       59.96       70.82     23.16 o 
   6  12  10      156.35      154.84     26.36 o 
   1  13  10       13.13       -9.69     27.32 o 
   2  13  10      107.85      146.58     32.21 o 
   3  13  10      130.58      110.75     31.58 o 
   4  -4  11       32.98       25.61     23.80 o 
  -1  -3  11       76.38       67.78     27.42 o 
   0  -3  11       29.78        7.67     22.68 o 
   1  -3  11       98.61      105.96     25.93 o 
   5  -3  11       82.45       92.70     25.93 o 
   6  -3  11       84.67       73.53     26.25 o 
  -2  -2  11       53.00       48.51     26.20 o 
  -1  -2  11       27.67       17.84     23.37 o 
   0  -2  11       75.18       75.50     24.06 o 
   1  -2  11       36.07       38.55     21.78 o 
   2  -2  11       74.58      101.43     25.02 o 
   3  -2  11       14.08       29.02     20.13 o 
   5  -2  11       12.66       -7.03     20.39 o 
   6  -2  11       62.14       64.91     22.31 o 
   7  -2  11       62.26       72.25     27.48 o 
  -3  -1  11      247.18      264.68     33.44 o 
  -2  -1  11        1.08      -31.31     20.87 o 
  -1  -1  11       64.54       82.80     25.34 o 
   0  -1  11        8.40      -24.76     18.42 o 
   1  -1  11      107.33       98.24     23.85 o 
   2  -1  11        3.74      -24.60     18.10 o 
   3  -1  11      295.87      290.56     29.93 o 
   4  -1  11       29.61       -1.76     18.10 o 
   5  -1  11      122.19      150.53     25.18 o 
   6  -1  11       41.98       14.22     21.99 o 
   7  -1  11      134.29      143.50     26.84 o 
   8  -1  11      103.62      118.10     28.75 o 
  -4   0  11       59.11       67.04     26.14 o 
  -3   0  11       72.74       53.14     24.55 o 
  -2   0  11       21.46       45.74     24.60 o 
  -1   0  11       37.02       29.18     22.04 o 
   0   0  11      236.23      263.72     30.88 o 
   1   0  11       57.93       24.49     20.29 o 
   2   0  11      186.52      193.60     26.89 o 
   3   0  11       30.26        9.21     21.09 o 
   4   0  11      611.37      671.06     41.31 o 
   5   0  11        5.93        3.79     13.20 o 
   6   0  11      227.43      228.39     18.86 o 
   8   0  11       19.68       -5.11     21.14 o 
   9   0  11       44.16       37.32     26.36 o 
  -4   1  11        9.46       -9.16     21.83 o 
  -3   1  11       49.40       39.45     24.65 o 
  -2   1  11        8.06      -16.83     21.35 o 
  -1   1  11      212.38      246.42     30.62 o 
   0   1  11       52.36       14.70     21.83 o 
   1   1  11      843.00      901.81     48.97 o 
   2   1  11       17.13       28.06     20.61 o 
   3   1  11     2089.43     2261.98     86.23 o 
   4   1  11       32.69       46.54     21.19 o 
   5   1  11      288.61      313.83     29.93 o 
   6   1  11        0.40      -18.66     12.44 o 
   7   1  11      251.60      276.67     21.54 o 
   8   1  11       32.75       29.13     21.83 o 
   9   1  11      232.50      257.39     33.23 o 
  -4   2  11       20.53      -23.64     22.15 o 
  -3   2  11       40.10       18.05     22.84 o 
  -2   2  11      168.29      149.24     29.02 o 
  -1   2  11       46.93       58.25     24.76 o 
   0   2  11      922.29      910.38     50.14 o 
   1   2  11      516.29      553.90     39.34 o 
   2   2  11      485.52      588.61     38.96 o 
   3   2  11      526.80      484.06     35.57 o 
   4   2  11      126.78      138.86     25.82 o 
   5   2  11       89.29       73.85     20.92 o 
   6   2  11      437.98      470.83     26.65 o 
   7   2  11       40.81        7.40     14.45 o 
   8   2  11      458.74      478.62     36.79 o 
   9   2  11        2.99      -10.83     14.88 o 
  -5   3  11       17.37      -37.53     25.02 o 
  -4   3  11       70.18       44.19     25.66 o 
  -3   3  11       15.94       -7.08     20.34 o 
  -2   3  11      130.59      132.16     28.06 o 
  -1   3  11      370.35      423.20     30.54 o 
   0   3  11      631.41      712.79     43.17 o 
   1   3  11      102.60       88.23     22.26 o 
   2   3  11      197.13      184.55     26.25 o 
   3   3  11       88.96       82.11     21.30 o 
   4   3  11       25.06        3.78     17.36 o 
   5   3  11      163.33      184.76     24.65 o 
   6   3  11        0.06      -14.00     17.52 o 
   7   3  11      594.23      595.38     28.17 o 
   8   3  11        0.69      -11.62     15.27 o 
   9   3  11      466.12      469.37     28.13 o 
  10   3  11        1.62      -12.05     17.16 o 
  -5   4  11       60.65       48.77     26.68 o 
  -4   4  11        1.95       10.60     21.78 o 
  -3   4  11      201.75      225.60     32.32 o 
  -2   4  11        0.41      -26.68     17.78 o 
  -1   4  11      504.37      527.83     26.44 o 
   0   4  11      209.52      188.55     19.45 o 
   1   4  11      118.61      108.83     24.17 o 
   2   4  11      175.67      166.87     23.85 o 
   3   4  11       95.33       99.68     20.98 o 
   4   4  11      529.62      524.04     34.72 o 
   5   4  11       71.22       96.37     22.20 o 
   6   4  11      998.82     1099.66     52.70 o 
   7   4  11      274.07      250.77     20.91 o 
   8   4  11      601.18      633.82     30.30 o 
   9   4  11        6.63      -11.11     14.99 o 
  10   4  11      110.38      147.37     22.09 o 
  -5   5  11       21.13       28.49     27.53 o 
  -4   5  11      311.39      292.48     33.49 o 
  -3   5  11       31.26       -7.01     14.86 o 
  -2   5  11       79.71       65.64     16.60 o 
  -1   5  11       50.05       27.13     13.67 o 
   0   5  11      188.89      198.27     18.24 o 
   1   5  11       14.66        3.52     16.35 o 
   2   5  11      447.65      428.84     31.79 o 
   3   5  11      168.47      134.13     22.26 o 
   4   5  11      322.06      349.77     29.71 o 
   5   5  11      853.12      835.65     43.81 o 
   6   5  11      285.67      274.06     28.01 o 
   7   5  11      254.96      275.28     29.39 o 
   8   5  11       74.37       66.61     23.00 o 
   9   5  11        9.81      -12.51     19.38 o 
  10   5  11      139.39      117.78     28.06 o 
  -4   6  11        5.74       -9.41     14.42 o 
  -3   6  11       44.48       35.40     16.87 o 
  -2   6  11        0.70      -18.78     12.52 o 
  -1   6  11      362.69      375.85     23.35 o 
   0   6  11       13.91      -17.94     12.88 o 
   1   6  11      229.82      228.58     28.49 o 
   2   6  11      247.03      205.80     18.77 o 
   3   6  11      230.08      255.74     27.32 o 
   4   6  11      322.17      265.00     26.63 o 
   5   6  11       80.97      105.05     22.15 o 
   6   6  11       69.56       28.06     20.55 o 
   7   6  11      280.50      266.33     30.30 o 
   8   6  11      210.88      204.09     27.96 o 
   9   6  11      142.29      149.36     29.71 o 
  10   6  11      106.86       91.37     29.23 o 
  -4   7  11      157.33      177.33     51.25 o 
  -3   7  11       16.44       -3.86     15.24 o 
  -2   7  11      290.12      300.66     22.63 o 
  -1   7  11       19.39       -2.21     12.78 o 
   0   7  11      801.27      798.76     31.99 o 
   1   7  11        0.10      -15.60     11.68 o 
   2   7  11      935.05      905.08     33.93 o 
   3   7  11      190.49      155.90     23.27 o 
   4   7  11      776.67      784.97     41.89 o 
   5   7  11      375.18      322.45     29.02 o 
   6   7  11      437.75      428.62     33.33 o 
   7   7  11      192.91      172.57     27.32 o 
   8   7  11      505.75      443.32     36.37 o 
   9   7  11      188.71      168.58     29.34 o 
  -4   8  11       31.14       71.88     29.29 o 
  -3   8  11       77.70      115.12     29.50 o 
  -2   8  11      171.86      218.60     21.94 o 
  -1   8  11      278.24      287.52     48.48 o 
   0   8  11       42.13       22.68     13.73 o 
   1   8  11      472.51      489.32     25.27 o 
   2   8  11        4.09       -1.32     13.00 o 
   3   8  11      852.11      951.63     35.45 o 
   4   8  11       16.87        6.82     16.08 o 
   5   8  11      696.52      692.09     40.77 o 
   6   8  11       33.26       22.10     19.86 o 
   7   8  11      458.60      453.71     35.09 o 
   8   8  11       92.79       63.15     23.11 o 
   9   8  11      111.78       94.03     27.64 o 
  -3   9  11      164.70      170.87     33.12 o 
  -2   9  11      261.30      255.95     36.21 o 
  -1   9  11      263.94      285.25     24.58 o 
   0   9  11      273.77      306.15     41.61 o 
   1   9  11        2.21      -22.52     15.02 o 
   2   9  11      100.98      100.59     17.40 o 
   3   9  11       15.95       23.55     14.74 o 
   4   9  11     1010.50     1176.79     55.25 o 
   5   9  11        6.04       -8.57     17.78 o 
   6   9  11      699.98      763.79     45.03 o 
   7   9  11       20.25      -22.84     17.20 o 
   8   9  11      297.84      284.33     31.63 o 
  -3  10  11       15.18       21.62     26.68 o 
  -2  10  11       68.18       95.41     30.88 o 
  -1  10  11        0.22       -6.65     24.33 o 
   0  10  11      301.54      353.48     24.18 o 
   1  10  11        1.17      -18.48     12.32 o 
   2  10  11       47.13       40.04     16.08 o 
   3  10  11      562.01      572.09     29.19 o 
   4  10  11       26.16       28.43     21.03 o 
   5  10  11      334.86      340.77     31.36 o 
   6  10  11      175.99      184.98     28.38 o 
   7  10  11      350.26      386.30     34.02 o 
   8  10  11        1.38      -26.73     19.27 o 
  -2  11  11        3.00       15.02     26.41 o 
  -1  11  11        9.42      -21.83     28.01 o 
   0  11  11       60.90       89.40     28.22 o 
   1  11  11       59.03      117.46     29.34 o 
   2  11  11      378.45      455.13     27.09 o 
   3  11  11      325.58      423.85     26.94 o 
   4  11  11      251.66      262.09     23.24 o 
   5  11  11       33.99       33.86     21.19 o 
   6  11  11      323.48      325.33     31.47 o 
   7  11  11        4.95      -15.81     19.81 o 
   0  12  11      133.20      170.55     34.77 o 
   1  12  11      185.28      161.76     33.44 o 
   2  12  11      233.20      285.71     36.26 o 
   3  12  11       58.09       94.72     28.70 o 
   4  12  11       81.24      120.56     20.07 o 
   5  12  11      100.29       93.82     25.45 o 
   0  -2  12       13.75       26.20     24.33 o 
   1  -2  12      160.51      211.76     33.17 o 
   2  -2  12        3.13       -6.92     22.20 o 
  -1  -1  12        3.87      -16.77     21.99 o 
   0  -1  12      102.09      140.67     28.49 o 
   1  -1  12        1.62        5.38     22.15 o 
   2  -1  12      119.44      180.23     30.56 o 
   3  -1  12      122.44       93.76     26.73 o 
   4  -1  12      315.76      362.66     33.70 o 
   7  -1  12       41.61       26.78     23.11 o 
  -2   0  12        1.91      -22.31     21.24 o 
  -1   0  12       15.24      -11.72     21.51 o 
   0   0  12       29.18       13.95     21.35 o 
   1   0  12       71.48       50.53     25.13 o 
   2   0  12       22.58       28.65     23.32 o 
   3   0  12      202.91      209.36     28.33 o 
   4   0  12       52.55       11.29     20.66 o 
   5   0  12       51.54       37.27     22.63 o 
   8   0  12       69.87       66.50     24.65 o 
  -3   1  12       14.25       -9.53     23.43 o 
  -2   1  12       58.39       57.18     24.54 o 
  -1   1  12       31.15       33.70     23.32 o 
   0   1  12      208.72      241.58     31.47 o 
   1   1  12        0.74      -23.21     19.06 o 
   2   1  12      242.32      213.30     30.03 o 
   3   1  12       16.28        2.29     20.61 o 
   4   1  12      301.45      351.26     34.02 o 
   5   1  12        1.71      -28.91     19.27 o 
   6   1  12      192.42      201.05     28.44 o 
   7   1  12        8.26      -20.34     19.75 o 
   8   1  12       74.49       72.15     26.25 o 
  -3   2  12       40.59       45.52     24.07 o 
  -2   2  12       10.30       28.11     25.34 o 
  -1   2  12      266.14      298.12     34.56 o 
   0   2  12       64.36       80.46     25.98 o 
   1   2  12      411.71      446.09     37.16 o 
   2   2  12      166.64      147.01     28.12 o 
   3   2  12      135.99      150.37     27.53 o 
   4   2  12        2.72      -29.23     19.81 o 
   5   2  12      216.90      234.76     28.38 o 
   6   2  12        8.26      -13.31     20.82 o 
   7   2  12      314.36      291.95     30.99 o 
   8   2  12        0.12      -22.04     14.69 o 
   9   2  12      174.22      223.69     31.89 o 
  -3   3  12       58.17       53.40     27.32 o 
  -2   3  12      192.57      193.39     32.91 o 
  -1   3  12      644.82      665.05     45.51 o 
   0   3  12      144.90      177.68     30.62 o 
   1   3  12      754.49      822.66     48.33 o 
   2   3  12        6.69      -28.43     18.95 o 
   3   3  12      207.02      222.04     30.83 o 
   4   3  12      163.91      220.92     29.66 o 
   5   3  12      229.03      212.93     30.09 o 
   6   3  12      340.39      367.61     34.34 o 
   7   3  12      150.41      159.90     28.65 o 
   8   3  12      443.20      504.13     38.97 o 
   9   3  12       32.55       36.97     18.16 o 
  -4   4  12      284.85      283.42     36.37 o 
  -3   4  12       52.27       60.48     25.77 o 
  -2   4  12      329.82      324.53     34.93 o 
  -1   4  12       25.85       37.71     16.28 o 
   0   4  12      216.62      240.25     30.62 o 
   1   4  12       17.35      -28.27     18.85 o 
   2   4  12       56.63       15.55     20.13 o 
   3   4  12       93.45       50.74     22.36 o 
   4   4  12      208.94      209.68     28.97 o 
   5   4  12      343.73      315.27     31.04 o 
   6   4  12      183.52      192.96     28.81 o 
   7   4  12      162.74      157.29     26.78 o 
   8   4  12       80.48       92.91     25.98 o 
   9   4  12      116.50      102.75     20.29 o 
  -4   5  12        7.60       27.63     25.13 o 
  -3   5  12      193.53      230.82     31.52 o 
  -2   5  12       74.16       47.12     17.51 o 
  -1   5  12      172.22      207.85     21.40 o 
   0   5  12       49.10       29.57     15.33 o 
   1   5  12       37.09        2.93     19.91 o 
   2   5  12       15.87      -24.20     16.13 o 
   3   5  12      337.55      341.30     30.62 o 
   4   5  12      326.00      288.75     29.39 o 
   5   5  12      555.98      580.52     39.34 o 
   6   5  12      124.31      149.36     27.00 o 
   7   5  12      524.19      561.25     39.60 o 
   8   5  12      163.90      190.41     29.50 o 
   9   5  12        1.84        2.18     24.23 o 
  -3   6  12        2.52      -11.21     16.24 o 
  -2   6  12       63.91       64.27     22.66 o 
  -1   6  12        1.03      -21.49     14.32 o 
   0   6  12      140.75      190.90     32.08 o 
   1   6  12        0.16      -18.09     12.06 o 
   2   6  12      470.20      500.03     36.26 o 
   3   6  12       54.93       55.16     21.78 o 
   4   6  12      709.33      697.46     41.73 o 
   5   6  12        1.30      -16.13     17.04 o 
   6   6  12      161.37      178.80     28.38 o 
   7   6  12        6.25      -18.53     19.38 o 
   8   6  12      210.37      201.80     28.86 o 
   9   6  12       42.93        1.22     22.68 o 
  -3   7  12       66.24       77.71     27.61 o 
  -2   7  12       53.79       60.88     18.04 o 
  -1   7  12       91.12      101.55     17.80 o 
   0   7  12        0.15      -28.35     18.90 o 
   1   7  12      201.40      216.53     21.47 o 
   2   7  12        1.83      -19.58     13.58 o 
   3   7  12      367.07      391.03     32.96 o 
   4   7  12       27.29       -5.86     17.57 o 
   5   7  12      248.67      280.44     29.87 o 
   6   7  12        0.24      -23.80     15.87 o 
   7   7  12      190.97      199.62     29.61 o 
   8   7  12       40.47       12.25     22.20 o 
   9   7  12      183.92      200.15     32.11 o 
  -3   8  12       42.05       35.96     17.75 o 
  -2   8  12      121.90      122.37     19.95 o 
  -1   8  12       32.45       10.25     16.60 o 
   0   8  12      341.99      362.11     25.17 o 
   1   8  12        8.46      -20.96     13.97 o 
   2   8  12      620.10      641.86     30.17 o 
   3   8  12       50.23       -5.32     21.14 o 
   4   8  12      389.49      442.20     35.30 o 
   5   8  12       17.54       -2.40     17.68 o 
   6   8  12      278.95      254.40     28.59 o 
   7   8  12        8.01      -18.16     17.89 o 
   8   8  12      266.74      261.81     31.89 o 
  -2   9  12      123.39      156.28     33.07 o 
  -1   9  12       57.46       49.50     17.95 o 
   0   9  12      187.17      217.37     21.92 o 
   1   9  12      422.07      415.13     26.28 o 
   2   9  12        3.24      -34.18     22.79 o 
   3   9  12      270.92      290.82     23.49 o 
   4   9  12       96.27      117.04     24.70 o 
   5   9  12      343.61      407.27     35.09 o 
   6   9  12      126.99       99.30     24.22 o 
   7   9  12      261.27      259.09     30.03 o 
   8   9  12        0.60      -10.54     19.38 o 
  -2  10  12       47.54       46.54     29.71 o 
  -1  10  12       55.03       78.59     30.14 o 
   0  10  12       87.43      126.01     29.07 o 
   1  10  12       43.72       63.30     17.92 o 
   2  10  12       11.13        6.87     28.03 o 
   3  10  12      314.70      407.95     26.46 o 
   4  10  12      609.28      718.65     44.45 o 
   5  10  12       49.15       25.18     21.62 o 
   6  10  12      215.26      235.13     28.91 o 
   7  10  12       32.16       24.28     20.71 o 
  -1  11  12        3.80      -10.12     26.03 o 
   0  11  12      119.21      192.96     37.43 o 
   1  11  12      176.16      240.83     35.89 o 
   2  11  12      380.17      495.39     28.87 o 
   3  11  12       85.89      110.18     20.96 o 
   4  11  12      173.83      202.71     30.09 o 
   5  11  12       80.36       90.36     25.08 o 
   6  11  12       73.07      105.43     24.86 o 
   2  12  12       14.55        4.15     29.71 o 
   3  12  12      167.06      265.80     25.06 o 
   4  12  12       43.57       37.06     18.00 o 
   2  -1  13        0.48       10.22     24.44 o 
   3  -1  13       11.35       23.91     24.55 o 
   0   0  13       49.83       76.19     27.16 o 
   1   0  13       46.74       64.75     25.29 o 
   2   0  13       55.43       90.52     28.01 o 
   3   0  13      103.30      123.64     29.29 o 
   4   0  13      474.30      518.29     40.09 o 
   5   0  13       20.37       -2.02     24.01 o 
  -1   1  13        3.70       28.65     24.39 o 
   0   1  13      110.50      136.52     29.45 o 
   1   1  13        6.90       18.42     22.90 o 
   2   1  13       28.35       14.16     22.84 o 
   3   1  13       53.13       57.50     25.24 o 
   4   1  13        1.76      -18.74     22.63 o 
   5   1  13       30.47       11.71     22.95 o 
   6   1  13       25.90       27.42     23.64 o 
  -2   2  13       14.42       19.27     23.80 o 
  -1   2  13       28.69       36.15     24.49 o 
   0   2  13       71.51       88.76     27.90 o 
   1   2  13       33.28       35.67     23.43 o 
   2   2  13      104.22       88.97     27.85 o 
   3   2  13       18.83      -29.18     20.71 o 
   4   2  13      110.01      119.06     27.32 o 
   5   2  13        4.88       -4.10     20.71 o 
   6   2  13       83.83      110.64     27.16 o 
   7   2  13       14.18        2.18     22.79 o 
   8   2  13       84.50       70.18     26.63 o 
  -2   3  13       89.84      104.57     29.02 o 
  -1   3  13       47.50       67.20     25.40 o 
   0   3  13      303.56      285.39     33.55 o 
   1   3  13       31.77       21.35     23.11 o 
   2   3  13      119.70      100.21     28.33 o 
   3   3  13      125.81      108.25     25.93 o 
   4   3  13      104.07      129.33     28.54 o 
   5   3  13      169.44      176.67     30.51 o 
   6   3  13       69.02       95.15     24.76 o 
   7   3  13      150.51      164.58     29.55 o 
   8   3  13        8.90       15.44     23.69 o 
  -2   4  13        0.29       -0.05     23.48 o 
  -1   4  13      288.50      306.43     35.25 o 
   0   4  13        3.56       -8.25     21.40 o 
   1   4  13       75.79      107.71     27.05 o 
   2   4  13       18.54      -13.63     20.02 o 
   3   4  13      270.59      272.99     31.26 o 
   4   4  13       38.69       54.31     24.97 o 
   5   4  13      345.48      357.22     34.40 o 
   6   4  13      178.17      179.12     29.61 o 
   7   4  13      116.02      154.04     29.18 o 
   8   4  13      180.93      185.62     30.03 o 
  -2   5  13       13.66       12.83     25.98 o 
  -1   5  13       58.62       62.05     17.31 o 
   0   5  13       41.36       32.00     25.24 o 
   1   5  13       50.50      -15.97     22.47 o 
   2   5  13      167.93      175.98     30.40 o 
   3   5  13       33.35       18.05     21.94 o 
   4   5  13      392.47      414.78     34.72 o 
   5   5  13      138.93      108.46     25.61 o 
   6   5  13       89.80      105.75     25.77 o 
   7   5  13        8.58      -22.95     19.01 o 
   8   5  13       56.71       19.86     23.75 o 
  -2   6  13        7.18        4.55     16.70 o 
  -1   6  13       99.16      133.50     19.98 o 
   0   6  13        3.48      -16.82     17.15 o 
   1   6  13      233.96      218.41     32.69 o 
   2   6  13       19.04       21.30     22.20 o 
   3   6  13      698.98      703.85     43.54 o 
   4   6  13       12.80       15.02     19.81 o 
   5   6  13      359.09      408.07     35.25 o 
   7   6  13      136.10      128.80     26.94 o 
   8   6  13      116.41       97.28     27.85 o 
  -2   7  13        1.67      -15.66     15.91 o 
  -1   7  13       29.88       22.91     16.56 o 
   0   7  13      146.32      140.10     20.67 o 
   1   7  13       22.83        3.60     15.60 o 
   2   7  13      395.10      444.17     36.85 o 
   3   7  13      149.21      168.84     28.81 o 
   4   7  13      142.75      202.18     29.66 o 
   5   7  13       43.19      -14.80     17.78 o 
   6   7  13      117.05      144.56     25.77 o 
   7   7  13       20.68       -2.72     19.27 o 
   8   7  13      256.61      289.44     32.48 o 
  -2   8  13       62.97       80.57     44.38 o 
  -1   8  13       63.43       62.55     18.90 o 
   0   8  13       82.93       78.08     19.54 o 
   1   8  13      170.39      168.81     21.11 o 
   2   8  13       95.93      119.96     20.75 o 
   3   8  13      130.21      173.90     29.82 o 
   4   8  13       26.92       -0.91     20.18 o 
   5   8  13      194.32      220.01     29.07 o 
   6   8  13        2.85      -10.92     18.95 o 
   7   8  13      164.97      219.37     28.28 o 
   8   8  13        0.06      -27.42     19.27 o 
  -1   9  13       26.31       41.08     18.41 o 
   0   9  13       47.35       64.44     19.00 o 
   1   9  13       14.76       18.97     16.62 o 
   2   9  13       38.69       20.95     16.71 o 
   3   9  13        9.47      -29.55     19.70 o 
   4   9  13      164.22      155.69     27.96 o 
   5   9  13        9.82       -5.06     19.54 o 
   6   9  13       80.47       75.87     23.80 o 
   7   9  13       13.78       -9.48     20.34 o 
   0  10  13      139.61      188.82     23.92 o 
   1  10  13      126.92      162.14     22.00 o 
   2  10  13       44.61       62.39     18.18 o 
   3  10  13       12.92      -15.47     15.43 o 
   4  10  13      242.34      302.27     32.69 o 
   5  10  13      237.56      240.72     31.31 o 
   6  10  13       98.22       97.49     25.08 o 
   1  11  13      233.27      380.01     43.55 o 
   2  11  13       19.46       47.47     18.73 o 
   3  11  13      281.45      367.50     39.38 o 
   4  11  13       73.24       70.92     24.54 o 
   5  11  13       32.08       75.77     26.19 o 
   2   1  14       49.86       81.41     28.06 o 
   3   1  14       21.21       50.37     27.15 o 
   4   1  14      199.02      262.77     34.34 o 
   5   1  14       26.07      -15.34     25.50 o 
   1   2  14        2.69      -18.48     22.63 o 
   2   2  14       73.03       95.47     28.33 o 
   3   2  14       12.60       16.51     23.53 o 
   4   2  14       46.63       17.46     23.43 o 
   5   2  14       18.52        8.31     24.55 o 
   6   2  14       43.74       52.34     27.05 o 
   0   3  14       10.80       22.04     24.87 o 
   1   3  14       40.96       19.81     22.95 o 
   2   3  14       29.04       -6.28     22.20 o 
   3   3  14       27.44       22.04     24.28 o 
   4   3  14       13.10      -17.89     22.04 o 
   5   3  14       24.99       38.55     24.49 o 
   6   3  14       15.70       27.00     23.00 o 
   7   3  14        5.64       26.57     23.48 o 
   0   4  14      165.04      179.01     33.55 o 
   1   4  14       51.38       23.11     25.08 o 
   2   4  14       77.80      146.58     30.35 o 
   3   4  14       30.84        8.68     22.74 o 
   4   4  14       89.08       62.09     24.28 o 
   5   4  14       59.57       75.02     26.84 o 
   6   4  14       62.32       83.17     25.87 o 
   7   4  14       93.47       90.57     27.05 o 
  -1   5  14       15.85       22.47     26.94 o 
   0   5  14        0.23       -4.69     22.74 o 
   1   5  14       97.38      112.98     29.34 o 
   2   5  14        4.85      -11.56     20.39 o 
   3   5  14      227.36      291.57     32.37 o 
   4   5  14        2.02      -18.10     20.45 o 
   5   5  14      207.57      244.24     29.98 o 
   6   5  14       94.69       59.31     25.72 o 
   7   5  14       44.15       46.43     26.20 o 
  -1   6  14        2.86        0.40     27.85 o 
   0   6  14      123.78      134.66     30.78 o 
   1   6  14        1.76      -30.91     20.61 o 
   2   6  14      120.71      140.51     30.14 o 
   3   6  14        1.81       13.31     21.51 o 
   4   6  14      137.91      156.28     28.44 o 
   5   6  14        3.33      -13.10     20.50 o 
   6   6  14       26.16        9.10     22.42 o 
   7   6  14        6.90      -29.07     19.38 o 
   0   7  14       66.23       96.31     20.03 o 
   1   7  14      286.11      323.68     36.05 o 
   2   7  14      147.33      180.18     30.62 o 
   3   7  14      319.81      345.35     33.86 o 
   4   7  14       15.21       16.88     21.14 o 
   5   7  14      127.40      134.02     26.94 o 
   6   7  14       22.16      -16.51     20.61 o 
   7   7  14      147.95      175.92     30.99 o 
   0   8  14       29.59       51.98     18.70 o 
   1   8  14      230.78      257.12     24.04 o 
   2   8  14       40.92       60.91     25.29 o 
   3   8  14       67.47       76.35     23.91 o 
   4   8  14       69.07       60.17     25.34 o 
   5   8  14       10.33       18.10     21.94 o 
   6   8  14      132.58      141.21     26.84 o 
   7   8  14        2.09      -16.08     19.22 o 
   1   9  14       10.27        4.58     16.76 o 
   2   9  14        1.77      -29.46     19.64 o 
   3   9  14       10.55      -24.97     19.27 o 
   4   9  14       41.30       42.70     24.60 o 
   5   9  14      188.33      218.25     31.95 o 
   6   9  14       21.44       13.74     20.66 o 
   2  10  14        8.07       -3.24     23.24 o 
   3  10  14       75.80       96.91     27.10 o 
   4  10  14       43.37       30.35     23.32 o 
   3   4  15       16.11       15.71     25.88 o 
   4   4  15        0.79       -1.38     25.08 o 
   2   5  15       11.76       31.15     25.88 o 
   3   5  15        0.81      -25.34     20.66 o 
   4   5  15       59.97       83.70     26.89 o 
   5   5  15       24.04      -11.93     23.53 o 
   2   6  15        9.74       -9.91     23.21 o 
   3   6  15      102.66      102.29     28.17 o 
   4   6  15        0.93      -26.19     21.46 o 
   5   6  15       91.01      137.80     29.34 o 
   2   7  15       51.23       44.14     26.78 o 
   3   7  15       41.03       49.31     24.92 o 
   4   7  15       63.85       83.81     26.19 o 
   5   7  15        8.25      -10.01     21.78 o 
   4   8  15        0.17      -14.80     20.45 o 
                                                 
